# Supplementary material for: Deciphering the functional diversity of DNA-binding transcription factors in Bacteria and Archaea organisms
Source: PLoS One. 2020 Aug 21;15(8):e0237135. doi: 10.1371/journal.pone.0237135 (PMC7446807; doi:10.1371/journal.pone.0237135)
Supplement: S1 File — Two columns are indicated per genome: Protein_ID and EC number. (ZIP) [file pone.0237135.s002.zip]

Archive with 1,354 entries (1,353 files):
- Supplementary_material_S2_TF_catfam/
- Supplementary_material_S2_TF_catfam/GCF_000178835.2_ASM17883v2_tf_enzyme.txt
- Supplementary_material_S2_TF_catfam/GCF_000092585.1_ASM9258v1_tf_enzyme.txt
- Supplementary_material_S2_TF_catfam/GCF_000283535.1_ASM28353v1_tf_enzyme.txt
- Supplementary_material_S2_TF_catfam/GCF_000008325.1_ASM832v1_tf_enzyme.txt
- Supplementary_material_S2_TF_catfam/GCF_000635915.2_ASM63591v2_tf_enzyme.txt
- Supplementary_material_S2_TF_catfam/GCF_000327045.1_ASM32704v1_tf_enzyme.txt
- Supplementary_material_S2_TF_catfam/GCF_001029265.1_ASM102926v1_tf_enzyme.txt
- Supplementary_material_S2_TF_catfam/GCF_000260985.3_ASM26098v2_tf_enzyme.txt
- Supplementary_material_S2_TF_catfam/GCF_000590555.1_ASM59055v1_tf_enzyme.txt
- Supplementary_material_S2_TF_catfam/GCF_000980835.1_ASM98083v1_tf_enzyme.txt
- Supplementary_material_S2_TF_catfam/GCF_000830005.1_ASM83000v1_tf_enzyme.txt
- Supplementary_material_S2_TF_catfam/GCF_000021325.1_ASM2132v1_tf_enzyme.txt
- Supplementary_material_S2_TF_catfam/GCF_000279145.1_ASM27914v1_tf_enzyme.txt
- Supplementary_material_S2_TF_catfam/GCF_000163895.2_ASM16389v2_tf_enzyme.txt
- Supplementary_material_S2_TF_catfam/GCF_000270285.1_ASM27028v1_tf_enzyme.txt
- Supplementary_material_S2_TF_catfam/GCF_000972865.1_ASM97286v1_tf_enzyme.txt
- Supplementary_material_S2_TF_catfam/GCF_000195575.1_ASM19557v1_tf_enzyme.txt
- Supplementary_material_S2_TF_catfam/GCF_000196875.1_ASM19687v1_tf_enzyme.txt
- Supplementary_material_S2_TF_catfam/GCF_001543105.1_ASM154310v1_tf_enzyme.txt
- Supplementary_material_S2_TF_catfam/GCF_000471945.1_ASM47194v1_tf_enzyme.txt
- Supplementary_material_S2_TF_catfam/GCF_001586195.1_ASM158619v1_tf_enzyme.txt
- Supplementary_material_S2_TF_catfam/GCF_000969765.1_ASM96976v1_tf_enzyme.txt
- Supplementary_material_S2_TF_catfam/GCF_000739395.1_ASM73939v1_tf_enzyme.txt
- Supplementary_material_S2_TF_catfam/GCF_000013565.1_ASM1356v1_tf_enzyme.txt
- Supplementary_material_S2_TF_catfam/GCF_000019605.1_ASM1960v1_tf_enzyme.txt
- Supplementary_material_S2_TF_catfam/GCF_000953475.1_MfumSolVChr1_tf_enzyme.txt
- Supplementary_material_S2_TF_catfam/GCF_001677275.1_ASM167727v1_tf_enzyme.txt
- Supplementary_material_S2_TF_catfam/GCF_000147355.1_ASM14735v1_tf_enzyme.txt
- Supplementary_material_S2_TF_catfam/GCF_000317895.1_ASM31789v1_tf_enzyme.txt
- Supplementary_material_S2_TF_catfam/GCF_000699505.1_ASM69950v1_tf_enzyme.txt
- Supplementary_material_S2_TF_catfam/GCF_000237995.1_ASM23799v2_tf_enzyme.txt
- Supplementary_material_S2_TF_catfam/GCF_000829195.1_ASM82919v1_tf_enzyme.txt
- Supplementary_material_S2_TF_catfam/GCF_000212375.1_ASM21237v1_tf_enzyme.txt
- Supplementary_material_S2_TF_catfam/GCF_000243075.1_ASM24307v1_tf_enzyme.txt
- Supplementary_material_S2_TF_catfam/GCF_000828675.1_ASM82867v1_tf_enzyme.txt
- Supplementary_material_S2_TF_catfam/GCF_000015405.1_ASM1540v1_tf_enzyme.txt
- Supplementary_material_S2_TF_catfam/GCF_001278825.1_ASM127882v1_tf_enzyme.txt
- Supplementary_material_S2_TF_catfam/GCF_000477435.1_ASM47743v1_tf_enzyme.txt
- Supplementary_material_S2_TF_catfam/GCF_000020785.1_ASM2078v1_tf_enzyme.txt
- Supplementary_material_S2_TF_catfam/GCF_000227705.2_ASM22770v3_tf_enzyme.txt
- Supplementary_material_S2_TF_catfam/GCF_000967915.1_ASM96791v1_tf_enzyme.txt
- Supplementary_material_S2_TF_catfam/GCF_000196655.1_ASM19665v1_tf_enzyme.txt
- Supplementary_material_S2_TF_catfam/GCF_000237085.1_ASM23708v1_tf_enzyme.txt
- Supplementary_material_S2_TF_catfam/GCF_001481655.1_ASM148165v1_tf_enzyme.txt
- Supplementary_material_S2_TF_catfam/GCF_000269945.1_ASM26994v1_tf_enzyme.txt
- Supplementary_material_S2_TF_catfam/GCF_000747525.1_ASM74752v1_tf_enzyme.txt
- Supplementary_material_S2_TF_catfam/GCF_000024545.1_ASM2454v1_tf_enzyme.txt
- Supplementary_material_S2_TF_catfam/GCF_000706725.1_ASM70672v1_tf_enzyme.txt
- Supplementary_material_S2_TF_catfam/GCF_000024565.1_ASM2456v1_tf_enzyme.txt
- Supplementary_material_S2_TF_catfam/GCF_000175115.2_ASM17511v2_tf_enzyme.txt
- Supplementary_material_S2_TF_catfam/GCF_001042405.1_ASM104240v1_tf_enzyme.txt
- Supplementary_material_S2_TF_catfam/GCF_000470805.1_ASM47080v1_tf_enzyme.txt
- Supplementary_material_S2_TF_catfam/GCF_000252445.1_ASM25244v1_tf_enzyme.txt
- Supplementary_material_S2_TF_catfam/GCF_000583775.1_ASM58377v1_tf_enzyme.txt
- Supplementary_material_S2_TF_catfam/GCF_000219725.1_ASM21972v1_tf_enzyme.txt
- Supplementary_material_S2_TF_catfam/GCF_000767725.1_ASM76772v1_tf_enzyme.txt
- Supplementary_material_S2_TF_catfam/GCF_000024505.1_ASM2450v1_tf_enzyme.txt
- Supplementary_material_S2_TF_catfam/GCF_000242635.2_ASM24263v3_tf_enzyme.txt
- Supplementary_material_S2_TF_catfam/GCF_000270305.1_ASM27030v1_tf_enzyme.txt
- Supplementary_material_S2_TF_catfam/GCF_000213235.1_ASM21323v1_tf_enzyme.txt
- Supplementary_material_S2_TF_catfam/GCF_000020985.1_ASM2098v1_tf_enzyme.txt
- Supplementary_material_S2_TF_catfam/GCF_000195085.1_ASM19508v1_tf_enzyme.txt
- Supplementary_material_S2_TF_catfam/GCF_000416365.2_ASM41636v2_tf_enzyme.txt
- Supplementary_material_S2_TF_catfam/GCF_000025185.1_ASM2518v1_tf_enzyme.txt
- Supplementary_material_S2_TF_catfam/GCF_000019845.1_ASM1984v1_tf_enzyme.txt
- Supplementary_material_S2_TF_catfam/GCF_000219355.1_ASM21935v1_tf_enzyme.txt
- Supplementary_material_S2_TF_catfam/GCF_000214375.1_ASM21437v1_tf_enzyme.txt
- Supplementary_material_S2_TF_catfam/GCF_000442595.1_ASM44259v1_tf_enzyme.txt
- Supplementary_material_S2_TF_catfam/GCF_000183725.1_ASM18372v1_tf_enzyme.txt
- Supplementary_material_S2_TF_catfam/GCF_000828855.1_ASM82885v1_tf_enzyme.txt
- Supplementary_material_S2_TF_catfam/GCF_000010225.1_ASM1022v1_tf_enzyme.txt
- Supplementary_material_S2_TF_catfam/GCF_001017435.1_ASM101743v1_tf_enzyme.txt
- Supplementary_material_S2_TF_catfam/GCF_000016345.1_ASM1634v1_tf_enzyme.txt
- Supplementary_material_S2_TF_catfam/GCF_000967895.1_ASM96789v1_tf_enzyme.txt
- Supplementary_material_S2_TF_catfam/GCF_000950575.1_ASM95057v1_tf_enzyme.txt
- Supplementary_material_S2_TF_catfam/GCF_000389965.1_ASM38996v1_tf_enzyme.txt
- Supplementary_material_S2_TF_catfam/GCF_000626635.1_ASM62663v1_tf_enzyme.txt
- Supplementary_material_S2_TF_catfam/GCF_001187785.1_ASM118778v1_tf_enzyme.txt
- Supplementary_material_S2_TF_catfam/GCF_000184705.1_ASM18470v1_tf_enzyme.txt
- Supplementary_material_S2_TF_catfam/GCF_000016265.1_ASM1626v1_tf_enzyme.txt
- Supplementary_material_S2_TF_catfam/GCF_000217795.1_ASM21779v1_tf_enzyme.txt
- Supplementary_material_S2_TF_catfam/GCF_000010345.1_ASM1034v1_tf_enzyme.txt
- Supplementary_material_S2_TF_catfam/GCF_000194605.1_ASM19460v1_tf_enzyme.txt
- Supplementary_material_S2_TF_catfam/GCF_000739375.1_ASM73937v1_tf_enzyme.txt
- Supplementary_material_S2_TF_catfam/GCF_001636015.1_ASM163601v1_tf_enzyme.txt
- Supplementary_material_S2_TF_catfam/GCF_000166655.1_ASM16665v1_tf_enzyme.txt
- Supplementary_material_S2_TF_catfam/GCF_000019965.1_ASM1996v1_tf_enzyme.txt
- Supplementary_material_S2_TF_catfam/GCF_001007875.1_ASM100787v1_tf_enzyme.txt
- Supplementary_material_S2_TF_catfam/GCF_000010325.1_ASM1032v1_tf_enzyme.txt
- Supplementary_material_S2_TF_catfam/GCF_000186245.1_ASM18624v1_tf_enzyme.txt
- Supplementary_material_S2_TF_catfam/GCF_000577895.1_M2_40_tf_enzyme.txt
- Supplementary_material_S2_TF_catfam/GCF_000010305.1_ASM1030v1_tf_enzyme.txt
- Supplementary_material_S2_TF_catfam/GCF_001010285.1_ASM101028v1_tf_enzyme.txt
- Supplementary_material_S2_TF_catfam/GCF_000212395.1_ASM21239v1_tf_enzyme.txt
- Supplementary_material_S2_TF_catfam/GCF_000739455.1_ASM73945v1_tf_enzyme.txt
- Supplementary_material_S2_TF_catfam/GCF_000022525.1_ASM2252v1_tf_enzyme.txt
- Supplementary_material_S2_TF_catfam/GCF_000024405.1_ASM2440v1_tf_enzyme.txt
- Supplementary_material_S2_TF_catfam/GCF_001640865.1_ASM164086v1_tf_enzyme.txt
- Supplementary_material_S2_TF_catfam/GCF_000164695.2_ASM16469v2_tf_enzyme.txt
- Supplementary_material_S2_TF_catfam/GCF_001046955.1_ASM104695v1_tf_enzyme.txt
- Supplementary_material_S2_TF_catfam/GCF_000024425.1_ASM2442v1_tf_enzyme.txt
- Supplementary_material_S2_TF_catfam/GCF_000724625.1_ASM72462v1_tf_enzyme.txt
- Supplementary_material_S2_TF_catfam/GCF_000214665.1_ASM21466v1_tf_enzyme.txt
- Supplementary_material_S2_TF_catfam/GCF_000024465.1_ASM2446v1_tf_enzyme.txt
- Supplementary_material_S2_TF_catfam/GCF_000734975.2_ASM73497v2_tf_enzyme.txt
- Supplementary_material_S2_TF_catfam/GCF_000732905.1_ASM73290v1_tf_enzyme.txt
- Supplementary_material_S2_TF_catfam/GCF_000008365.1_ASM836v1_tf_enzyme.txt
- Supplementary_material_S2_TF_catfam/GCF_000177535.2_ASM17753v2_tf_enzyme.txt
- Supplementary_material_S2_TF_catfam/GCF_000196895.1_ASM19689v1_tf_enzyme.txt
- Supplementary_material_S2_TF_catfam/GCF_000219535.2_ASM21953v3_tf_enzyme.txt
- Supplementary_material_S2_TF_catfam/GCF_000007725.1_ASM772v1_tf_enzyme.txt
- Supplementary_material_S2_TF_catfam/GCF_000022565.1_ASM2256v1_tf_enzyme.txt
- Supplementary_material_S2_TF_catfam/GCF_000024445.1_ASM2444v1_tf_enzyme.txt
- Supplementary_material_S2_TF_catfam/GCF_000020685.1_ASM2068v1_tf_enzyme.txt
- Supplementary_material_S2_TF_catfam/GCF_000184685.1_ASM18468v1_tf_enzyme.txt
- Supplementary_material_S2_TF_catfam/GCF_000093025.1_ASM9302v1_tf_enzyme.txt
- Supplementary_material_S2_TF_catfam/GCF_000230275.1_ASM23027v1_tf_enzyme.txt
- Supplementary_material_S2_TF_catfam/GCF_000204295.1_ASM20429v1_tf_enzyme.txt
- Supplementary_material_S2_TF_catfam/GCF_000013405.1_ASM1340v1_tf_enzyme.txt
- Supplementary_material_S2_TF_catfam/GCF_000503895.1_ASM50389v1_tf_enzyme.txt
- Supplementary_material_S2_TF_catfam/GCF_000013445.1_ASM1344v1_tf_enzyme.txt
- Supplementary_material_S2_TF_catfam/GCF_000015565.1_ASM1556v1_tf_enzyme.txt
- Supplementary_material_S2_TF_catfam/GCF_000019725.1_ASM1972v1_tf_enzyme.txt
- Supplementary_material_S2_TF_catfam/GCF_000093065.1_ASM9306v1_tf_enzyme.txt
- Supplementary_material_S2_TF_catfam/GCF_001186405.1_ASM118640v1_tf_enzyme.txt
- Supplementary_material_S2_TF_catfam/GCF_000259175.1_ASM25917v1_tf_enzyme.txt
- Supplementary_material_S2_TF_catfam/GCF_000759515.1_ASM75951v1_tf_enzyme.txt
- Supplementary_material_S2_TF_catfam/GCF_000300135.1_ASM30013v1_tf_enzyme.txt
- Supplementary_material_S2_TF_catfam/GCF_000227665.2_ASM22766v3_tf_enzyme.txt
- Supplementary_material_S2_TF_catfam/GCF_000732355.1_ASM73235v1_tf_enzyme.txt
- Supplementary_material_S2_TF_catfam/GCF_000230555.1_ASM23055v1_tf_enzyme.txt
- Supplementary_material_S2_TF_catfam/GCF_000828715.1_ASM82871v1_tf_enzyme.txt
- Supplementary_material_S2_TF_catfam/GCF_000090965.1_ASM9096v1_tf_enzyme.txt
- Supplementary_material_S2_TF_catfam/GCF_000248095.2_ASM24809v3_tf_enzyme.txt
- Supplementary_material_S2_TF_catfam/GCF_001687565.1_ASM168756v1_tf_enzyme.txt
- Supplementary_material_S2_TF_catfam/GCF_000195335.1_ASM19533v1_tf_enzyme.txt
- Supplementary_material_S2_TF_catfam/GCF_000179635.2_ASM17963v2_tf_enzyme.txt
- Supplementary_material_S2_TF_catfam/GCF_000008645.1_ASM864v1_tf_enzyme.txt
- Supplementary_material_S2_TF_catfam/GCF_000178955.2_ASM17895v2_tf_enzyme.txt
- Supplementary_material_S2_TF_catfam/GCF_000340825.1_ASM34082v1_tf_enzyme.txt
- Supplementary_material_S2_TF_catfam/GCF_000021265.1_ASM2126v1_tf_enzyme.txt
- Supplementary_material_S2_TF_catfam/GCF_000284515.1_ASM28451v1_tf_enzyme.txt
- Supplementary_material_S2_TF_catfam/GCF_000827125.1_ASM82712v1_tf_enzyme.txt
- Supplementary_material_S2_TF_catfam/GCF_001017655.1_ASM101765v1_tf_enzyme.txt
- Supplementary_material_S2_TF_catfam/GCF_000027325.1_ASM2732v1_tf_enzyme.txt
- Supplementary_material_S2_TF_catfam/GCF_000014185.1_ASM1418v1_tf_enzyme.txt
- Supplementary_material_S2_TF_catfam/GCF_000284235.1_ASM28423v1_tf_enzyme.txt
- Supplementary_material_S2_TF_catfam/GCF_000006175.1_ASM617v2_tf_enzyme.txt
- Supplementary_material_S2_TF_catfam/GCF_000012285.1_ASM1228v1_tf_enzyme.txt
- Supplementary_material_S2_TF_catfam/GCF_000444995.1_ASM44499v1_tf_enzyme.txt
- Supplementary_material_S2_TF_catfam/GCF_001454985.1_ASM145498v1_tf_enzyme.txt
- Supplementary_material_S2_TF_catfam/GCF_001653935.1_ASM165393v1_tf_enzyme.txt
- Supplementary_material_S2_TF_catfam/GCF_000317495.1_ASM31749v1_tf_enzyme.txt
- Supplementary_material_S2_TF_catfam/GCF_001314245.2_ASM131424v2_tf_enzyme.txt
- Supplementary_material_S2_TF_catfam/GCF_001548195.1_ASM154819v1_tf_enzyme.txt
- Supplementary_material_S2_TF_catfam/GCF_000734015.1_ASM73401v1_tf_enzyme.txt
- Supplementary_material_S2_TF_catfam/GCF_000021025.1_ASM2102v1_tf_enzyme.txt
- Supplementary_material_S2_TF_catfam/GCF_000833575.1_ASM83357v1_tf_enzyme.txt
- Supplementary_material_S2_TF_catfam/GCF_000214155.1_ASM21415v1_tf_enzyme.txt
- Supplementary_material_S2_TF_catfam/GCF_000007345.1_ASM734v1_tf_enzyme.txt
- Supplementary_material_S2_TF_catfam/GCF_000147875.1_ASM14787v1_tf_enzyme.txt
- Supplementary_material_S2_TF_catfam/GCF_000021005.1_ASM2100v1_tf_enzyme.txt
- Supplementary_material_S2_TF_catfam/GCF_000331715.1_ASM33171v1_tf_enzyme.txt
- Supplementary_material_S2_TF_catfam/GCF_000007945.1_ASM794v1_tf_enzyme.txt
- Supplementary_material_S2_TF_catfam/GCF_000014385.1_ASM1438v1_tf_enzyme.txt
- Supplementary_material_S2_TF_catfam/GCF_000024805.1_ASM2480v1_tf_enzyme.txt
- Supplementary_material_S2_TF_catfam/GCF_000525675.1_ASM52567v1_tf_enzyme.txt
- Supplementary_material_S2_TF_catfam/GCF_000024845.1_ASM2484v1_tf_enzyme.txt
- Supplementary_material_S2_TF_catfam/GCF_000418515.1_ASM41851v1_tf_enzyme.txt
- Supplementary_material_S2_TF_catfam/GCF_000247715.1_ASM24771v1_tf_enzyme.txt
- Supplementary_material_S2_TF_catfam/GCF_000024865.1_ASM2486v1_tf_enzyme.txt
- Supplementary_material_S2_TF_catfam/GCF_001579905.1_ASM157990v1_tf_enzyme.txt
- Supplementary_material_S2_TF_catfam/GCF_001693385.1_ASM169338v1_tf_enzyme.txt
- Supplementary_material_S2_TF_catfam/GCF_000013645.1_ASM1364v1_tf_enzyme.txt
- Supplementary_material_S2_TF_catfam/GCF_000015765.1_ASM1576v1_tf_enzyme.txt
- Supplementary_material_S2_TF_catfam/GCF_000019525.1_ASM1952v1_tf_enzyme.txt
- Supplementary_material_S2_TF_catfam/GCF_000144625.1_ASM14462v1_tf_enzyme.txt
- Supplementary_material_S2_TF_catfam/GCF_001007935.1_ASM100793v1_tf_enzyme.txt
- Supplementary_material_S2_TF_catfam/GCF_000265425.1_ASM26542v1_tf_enzyme.txt
- Supplementary_material_S2_TF_catfam/GCF_000266925.1_ASM26692v1_tf_enzyme.txt
- Supplementary_material_S2_TF_catfam/GCF_001465275.1_ASM146527v1_tf_enzyme.txt
- Supplementary_material_S2_TF_catfam/GCF_000789395.1_ASM78939v1_tf_enzyme.txt
- Supplementary_material_S2_TF_catfam/GCF_000013665.1_ASM1366v1_tf_enzyme.txt
- Supplementary_material_S2_TF_catfam/GCF_000816025.1_ASM81602v1_tf_enzyme.txt
- Supplementary_material_S2_TF_catfam/GCF_001274895.1_ASM127489v1_tf_enzyme.txt
- Supplementary_material_S2_TF_catfam/GCF_000013625.1_ASM1362v1_tf_enzyme.txt
- Supplementary_material_S2_TF_catfam/GCF_000015705.1_ASM1570v1_tf_enzyme.txt
- Supplementary_material_S2_TF_catfam/GCF_001543305.1_ASM154330v1_tf_enzyme.txt
- Supplementary_material_S2_TF_catfam/GCF_000196355.1_ASM19635v1_tf_enzyme.txt
- Supplementary_material_S2_TF_catfam/GCF_001648175.1_ASM164817v1_tf_enzyme.txt
- Supplementary_material_S2_TF_catfam/GCF_000194135.1_ASM19413v1_tf_enzyme.txt
- Supplementary_material_S2_TF_catfam/GCF_000257545.3_ASM25754v3_tf_enzyme.txt
- Supplementary_material_S2_TF_catfam/GCF_000943805.1_ASM94380v1_tf_enzyme.txt
- Supplementary_material_S2_TF_catfam/GCF_000758365.1_ASM75836v1_tf_enzyme.txt
- Supplementary_material_S2_TF_catfam/GCF_000020485.1_ASM2048v1_tf_enzyme.txt
- Supplementary_material_S2_TF_catfam/GCF_001027025.1_ASM102702v1_tf_enzyme.txt
- Supplementary_material_S2_TF_catfam/GCF_000328685.1_ASM32868v1_tf_enzyme.txt
- Supplementary_material_S2_TF_catfam/GCF_000176915.2_ASM17691v2_tf_enzyme.txt
- Supplementary_material_S2_TF_catfam/GCF_000026585.1_ASM2658v1_tf_enzyme.txt
- Supplementary_material_S2_TF_catfam/GCF_000723465.1_Rb803_tf_enzyme.txt
- Supplementary_material_S2_TF_catfam/GCF_000185985.2_ASM18598v2_tf_enzyme.txt
- Supplementary_material_S2_TF_catfam/GCF_000058485.1_ASM5848v1_tf_enzyme.txt
- Supplementary_material_S2_TF_catfam/GCF_000725285.1_ASM72528v1_tf_enzyme.txt
- Supplementary_material_S2_TF_catfam/GCF_000013605.1_ASM1360v1_tf_enzyme.txt
- Supplementary_material_S2_TF_catfam/GCF_000015725.1_ASM1572v1_tf_enzyme.txt
- Supplementary_material_S2_TF_catfam/GCF_000224985.1_ASM22498v1_tf_enzyme.txt
- Supplementary_material_S2_TF_catfam/GCF_000024665.1_ASM2466v1_tf_enzyme.txt
- Supplementary_material_S2_TF_catfam/GCF_000953215.1_DG5_tf_enzyme.txt
- Supplementary_material_S2_TF_catfam/GCF_000565215.1_ASM56521v1_tf_enzyme.txt
- Supplementary_material_S2_TF_catfam/GCF_000317515.1_ASM31751v1_tf_enzyme.txt
- Supplementary_material_S2_TF_catfam/GCF_000400935.1_ASM40093v1_tf_enzyme.txt
- Supplementary_material_S2_TF_catfam/GCF_000305785.2_ASM30578v2_tf_enzyme.txt
- Supplementary_material_S2_TF_catfam/GCF_000024605.1_ASM2460v1_tf_enzyme.txt
- Supplementary_material_S2_TF_catfam/GCF_001077715.1_ASM107771v1_tf_enzyme.txt
- Supplementary_material_S2_TF_catfam/GCF_000172155.1_ASM17215v1_tf_enzyme.txt
- Supplementary_material_S2_TF_catfam/GCF_000401175.1_ASM40117v1_tf_enzyme.txt
- Supplementary_material_S2_TF_catfam/GCF_000340795.1_ASM34079v1_tf_enzyme.txt
- Supplementary_material_S2_TF_catfam/GCF_000941035.1_ASM94103v1_tf_enzyme.txt
- Supplementary_material_S2_TF_catfam/GCF_001460635.1_htyphlonius_mit97-6810_tf_enzyme.txt
- Supplementary_material_S2_TF_catfam/GCF_000389635.1_ASM38963v1_tf_enzyme.txt
- Supplementary_material_S2_TF_catfam/GCF_000725425.1_ASM72542v1_tf_enzyme.txt
- Supplementary_material_S2_TF_catfam/GCF_001477655.1_ASM147765v1_tf_enzyme.txt
- Supplementary_material_S2_TF_catfam/GCF_000179575.2_ASM17957v2_tf_enzyme.txt
- Supplementary_material_S2_TF_catfam/GCF_000737325.1_ASM73732v2_tf_enzyme.txt
- Supplementary_material_S2_TF_catfam/GCF_000210915.2_ASM21091v2_tf_enzyme.txt
- Supplementary_material_S2_TF_catfam/GCF_000190735.1_ASM19073v2_tf_enzyme.txt
- Supplementary_material_S2_TF_catfam/GCF_001182745.1_NCTC11134_tf_enzyme.txt
- Supplementary_material_S2_TF_catfam/GCF_000025285.1_ASM2528v1_tf_enzyme.txt
- Supplementary_material_S2_TF_catfam/GCF_000242595.2_ASM24259v3_tf_enzyme.txt
- Supplementary_material_S2_TF_catfam/GCF_000306785.1_ASM30678v1_tf_enzyme.txt
- Supplementary_material_S2_TF_catfam/GCF_000013865.1_ASM1386v1_tf_enzyme.txt
- Supplementary_material_S2_TF_catfam/GCF_000376645.1_ASM37664v1_tf_enzyme.txt
- Supplementary_material_S2_TF_catfam/GCF_000195755.1_ASM19575v1_tf_enzyme.txt
- Supplementary_material_S2_TF_catfam/GCF_000260925.1_ASM26092v1_tf_enzyme.txt
- Supplementary_material_S2_TF_catfam/GCF_000016065.1_ASM1606v1_tf_enzyme.txt
- Supplementary_material_S2_TF_catfam/GCF_000224085.1_ASM22408v1_tf_enzyme.txt
- Supplementary_material_S2_TF_catfam/GCF_000010165.1_ASM1016v1_tf_enzyme.txt
- Supplementary_material_S2_TF_catfam/GCF_000198775.1_ASM19877v1_tf_enzyme.txt
- Supplementary_material_S2_TF_catfam/GCF_000328705.1_ASM32870v1_tf_enzyme.txt
- Supplementary_material_S2_TF_catfam/GCF_000521745.1_ASM52174v1_tf_enzyme.txt
- Supplementary_material_S2_TF_catfam/GCF_000316685.1_ASM31668v1_tf_enzyme.txt
- Supplementary_material_S2_TF_catfam/GCF_000015865.1_ASM1586v1_tf_enzyme.txt
- Supplementary_material_S2_TF_catfam/GCF_000196495.1_ASM19649v1_tf_enzyme.txt
- Supplementary_material_S2_TF_catfam/GCF_001278845.1_ASM127884v1_tf_enzyme.txt
- Supplementary_material_S2_TF_catfam/GCF_001310225.1_ASM131022v1_tf_enzyme.txt
- Supplementary_material_S2_TF_catfam/GCF_001006005.1_ASM100600v1_tf_enzyme.txt
- Supplementary_material_S2_TF_catfam/GCF_000317975.2_ASM31797v2_tf_enzyme.txt
- Supplementary_material_S2_TF_catfam/GCF_000016165.1_ASM1616v1_tf_enzyme.txt
- Supplementary_material_S2_TF_catfam/GCF_000010045.1_ASM1004v1_tf_enzyme.txt
- Supplementary_material_S2_TF_catfam/GCF_000016125.1_ASM1612v1_tf_enzyme.txt
- Supplementary_material_S2_TF_catfam/GCF_000147715.2_ASM14771v3_tf_enzyme.txt
- Supplementary_material_S2_TF_catfam/GCF_000009165.1_ASM916v1_tf_enzyme.txt
- Supplementary_material_S2_TF_catfam/GCF_001021385.1_ASM102138v1_tf_enzyme.txt
- Supplementary_material_S2_TF_catfam/GCF_000953015.1_Candidatus_Methylopumilus_turicensis_MMS-10A-171_tf_enzyme.txt
- Supplementary_material_S2_TF_catfam/GCF_000953195.1_Acholeplasma_oculi_strain_19L_tf_enzyme.txt
- Supplementary_material_S2_TF_catfam/GCF_000817005.1_ASM81700v1_tf_enzyme.txt
- Supplementary_material_S2_TF_catfam/GCF_000284015.1_ASM28401v1_tf_enzyme.txt
- Supplementary_material_S2_TF_catfam/GCF_000307105.1_ASM30710v1_tf_enzyme.txt
- Supplementary_material_S2_TF_catfam/GCF_000328665.1_ASM32866v1_tf_enzyme.txt
- Supplementary_material_S2_TF_catfam/GCF_001420995.1_ASM142099v1_tf_enzyme.txt
- Supplementary_material_S2_TF_catfam/GCF_000017585.1_ASM1758v1_tf_enzyme.txt
- Supplementary_material_S2_TF_catfam/GCF_000737575.1_ASM73757v1_tf_enzyme.txt
- Supplementary_material_S2_TF_catfam/GCF_000024725.1_ASM2472v1_tf_enzyme.txt
- Supplementary_material_S2_TF_catfam/GCF_001281315.1_ASM128131v1_tf_enzyme.txt
- Supplementary_material_S2_TF_catfam/GCF_000145275.1_ASM14527v1_tf_enzyme.txt
- Supplementary_material_S2_TF_catfam/GCF_000317475.1_ASM31747v1_tf_enzyme.txt
- Supplementary_material_S2_TF_catfam/GCF_000092985.1_ASM9298v1_tf_enzyme.txt
- Supplementary_material_S2_TF_catfam/GCF_000471025.2_ASM47102v2_tf_enzyme.txt
- Supplementary_material_S2_TF_catfam/GCF_000200475.1_ASM20047v1_tf_enzyme.txt
- Supplementary_material_S2_TF_catfam/GCF_001267175.1_ASM126717v1_tf_enzyme.txt
- Supplementary_material_S2_TF_catfam/GCF_000742835.1_ASM74283v1_tf_enzyme.txt
- Supplementary_material_S2_TF_catfam/GCF_001465255.1_ASM146525v1_tf_enzyme.txt
- Supplementary_material_S2_TF_catfam/GCF_000512205.2_ASM51220v2_tf_enzyme.txt
- Supplementary_material_S2_TF_catfam/GCF_000024765.1_ASM2476v1_tf_enzyme.txt
- Supplementary_material_S2_TF_catfam/GCF_001678905.1_ASM167890v1_tf_enzyme.txt
- Supplementary_material_S2_TF_catfam/GCF_000230975.2_ASM23097v3_tf_enzyme.txt
- Supplementary_material_S2_TF_catfam/GCF_001281485.1_ASM128148v1_tf_enzyme.txt
- Supplementary_material_S2_TF_catfam/GCF_000013705.1_ASM1370v1_tf_enzyme.txt
- Supplementary_material_S2_TF_catfam/GCF_000013725.1_ASM1372v1_tf_enzyme.txt
- Supplementary_material_S2_TF_catfam/GCF_000785535.1_ASM78553v1_tf_enzyme.txt
- Supplementary_material_S2_TF_catfam/GCF_000287335.1_ASM28733v1_tf_enzyme.txt
- Supplementary_material_S2_TF_catfam/GCF_000242255.2_ASM24225v3_tf_enzyme.txt
- Supplementary_material_S2_TF_catfam/GCF_001507665.1_ASM150766v1_tf_enzyme.txt
- Supplementary_material_S2_TF_catfam/GCF_001693675.1_ASM169367v1_tf_enzyme.txt
- Supplementary_material_S2_TF_catfam/GCF_000013765.1_ASM1376v1_tf_enzyme.txt
- Supplementary_material_S2_TF_catfam/GCF_000019405.1_ASM1940v1_tf_enzyme.txt
- Supplementary_material_S2_TF_catfam/GCF_000511385.1_ASM51138v1_tf_enzyme.txt
- Supplementary_material_S2_TF_catfam/GCF_000196235.1_ASM19623v1_tf_enzyme.txt
- Supplementary_material_S2_TF_catfam/GCF_000316665.1_ASM31666v1_tf_enzyme.txt
- Supplementary_material_S2_TF_catfam/GCF_000970045.1_ASM97004v1_tf_enzyme.txt
- Supplementary_material_S2_TF_catfam/GCF_000484535.1_ASM48453v1_tf_enzyme.txt
- Supplementary_material_S2_TF_catfam/GCF_000348725.1_ASM34872v1_tf_enzyme.txt
- Supplementary_material_S2_TF_catfam/GCF_000147695.2_ASM14769v3_tf_enzyme.txt
- Supplementary_material_S2_TF_catfam/GCF_000013745.1_ASM1374v1_tf_enzyme.txt
- Supplementary_material_S2_TF_catfam/GCF_000767465.1_ASM76746v1_tf_enzyme.txt
- Supplementary_material_S2_TF_catfam/GCF_001439585.2_ASM143958v2_tf_enzyme.txt
- Supplementary_material_S2_TF_catfam/GCF_000027045.1_ASM2704v1_tf_enzyme.txt
- Supplementary_material_S2_TF_catfam/GCF_000024965.1_ASM2496v1_tf_enzyme.txt
- Supplementary_material_S2_TF_catfam/GCF_000875755.1_ASM87575v1_tf_enzyme.txt
[truncated: 1,054 more entries]
