# Supplementary material for: Deciphering the functional diversity of DNA-binding transcription factors in Bacteria and Archaea organisms
Source: PLoS One. 2020 Aug 21;15(8):e0237135. doi: 10.1371/journal.pone.0237135 (PMC7446807; doi:10.1371/journal.pone.0237135)
Supplement: S1 File — Two columns are indicated per genome: Protein_ID and EC number. (ZIP) [file pone.0237135.s002.zip › Supplementary_material_S2_TF_catfam/GCF_000178835.2_ASM17883v2_tf_enzyme.txt]

WP_013655544.1	3.1.26.4
WP_013656125.1	2.4.2.22
WP_013656590.1	3.1.26.4
WP_013656670.1	2.7.1.2
WP_013656670.1	5.1.3.14
WP_013657174.1	6.1.1.7
WP_013657174.1	2.7.7.6
WP_013657239.1	3.4.21.88
WP_013658015.1	3.4.11.1
WP_013658026.1	1.1.1.100
WP_013658120.1	2.5.1.3
WP_013658120.1	5.3.1.16
WP_013658343.1	5.3.1.16
WP_013658348.1	6.3.4.15
WP_041712975.1	2.4.2.9
WP_041713209.1	4.2.1.104
WP_041713520.1	2.1.1.63
