# Supplementary material for: Deciphering the functional diversity of DNA-binding transcription factors in Bacteria and Archaea organisms
Source: PLoS One. 2020 Aug 21;15(8):e0237135. doi: 10.1371/journal.pone.0237135 (PMC7446807; doi:10.1371/journal.pone.0237135)
Supplement: S1 File — Two columns are indicated per genome: Protein_ID and EC number. (ZIP) [file pone.0237135.s002.zip › Supplementary_material_S2_TF_catfam/GCF_000830005.1_ASM83000v1_tf_enzyme.txt]

WP_015036661.1	3.4.21.88
WP_041128251.1	6.1.1.7
WP_041128675.1	2.1.1.63
WP_041128818.1	2.7.1.2
WP_041128818.1	2.7.1.60
WP_041128818.1	5.1.3.14
WP_041128865.1	3.4.11.1
WP_041129476.1	4.2.1.75
WP_041129877.1	2.7.13.3
WP_041130836.1	2.7.13.3
WP_041130936.1	6.3.4.15
WP_041131606.1	1.17.4.1
WP_041131754.1	2.5.1.7
WP_041131878.1	4.2.1.104
WP_041132011.1	2.1.1.63
WP_052499776.1	2.7.7.6
