# Supplementary material for: Deciphering the functional diversity of DNA-binding transcription factors in Bacteria and Archaea organisms
Source: PLoS One. 2020 Aug 21;15(8):e0237135. doi: 10.1371/journal.pone.0237135 (PMC7446807; doi:10.1371/journal.pone.0237135)
Supplement: S1 File — Two columns are indicated per genome: Protein_ID and EC number. (ZIP) [file pone.0237135.s002.zip › Supplementary_material_S2_TF_catfam/GCF_000021325.1_ASM2132v1_tf_enzyme.txt]

WP_012225293.1	2.5.1.3
WP_012225426.1	2.7.1.4
WP_012225548.1	3.4.21.88
WP_012226017.1	6.1.1.7
WP_012227830.1	6.3.5.5
WP_012553408.1	1.5.1.12
WP_012553408.1	1.5.99.8
WP_012553835.1	2.1.1.63
WP_012554050.1	2.1.1.63
WP_012554719.1	3.4.11.1
WP_012554889.1	6.3.4.15
