# Supplementary material for: Deciphering the functional diversity of DNA-binding transcription factors in Bacteria and Archaea organisms
Source: PLoS One. 2020 Aug 21;15(8):e0237135. doi: 10.1371/journal.pone.0237135 (PMC7446807; doi:10.1371/journal.pone.0237135)
Supplement: S1 File — Two columns are indicated per genome: Protein_ID and EC number. (ZIP) [file pone.0237135.s002.zip › Supplementary_material_S2_TF_catfam/GCF_001586195.1_ASM158619v1_tf_enzyme.txt]

WP_008403328.1	1.1.1.100
WP_008403373.1	2.4.2.9
WP_008404878.1	6.3.4.15
WP_008406624.1	2.7.13.3
WP_008407051.1	2.1.1.63
WP_008407580.1	3.4.21.88
WP_008407657.1	6.1.1.7
WP_008407926.1	2.7.7.6
WP_008408243.1	5.3.1.16
WP_008408293.1	2.4.2.22
WP_008408293.1	2.4.2.7
WP_008408622.1	2.7.13.3
WP_008408833.1	3.4.11.1
WP_039967449.1	3.1.26.4
