# Supplementary material for: Deciphering the functional diversity of DNA-binding transcription factors in Bacteria and Archaea organisms
Source: PLoS One. 2020 Aug 21;15(8):e0237135. doi: 10.1371/journal.pone.0237135 (PMC7446807; doi:10.1371/journal.pone.0237135)
Supplement: S1 File — Two columns are indicated per genome: Protein_ID and EC number. (ZIP) [file pone.0237135.s002.zip › Supplementary_material_S2_TF_catfam/GCF_000953475.1_MfumSolVChr1_tf_enzyme.txt]

WP_009059323.1	4.2.1.104
WP_009059497.1	2.5.1.3
WP_009059855.1	2.1.1.63
WP_009060704.1	6.3.4.15
WP_009060929.1	1.5.1.12
WP_009060985.1	1.1.1.100
WP_009061345.1	6.1.1.7
WP_009061525.1	3.4.11.1
