# Supplementary material for: Deciphering the functional diversity of DNA-binding transcription factors in Bacteria and Archaea organisms
Source: PLoS One. 2020 Aug 21;15(8):e0237135. doi: 10.1371/journal.pone.0237135 (PMC7446807; doi:10.1371/journal.pone.0237135)
Supplement: S1 File — Two columns are indicated per genome: Protein_ID and EC number. (ZIP) [file pone.0237135.s002.zip › Supplementary_material_S2_TF_catfam/GCF_001677275.1_ASM167727v1_tf_enzyme.txt]

WP_017027734.1	1.1.1.100
WP_017030654.1	2.7.1.59
WP_017032434.1	6.3.4.15
WP_017032853.1	3.4.11.1
WP_026012638.1	5.3.1.16
WP_026012790.1	3.4.21.88
WP_065209735.1	2.7.7.6
WP_065210207.1	6.1.1.7
WP_065210381.1	1.5.1.12
WP_065210381.1	1.5.99.8
WP_065210405.1	2.1.1.63
WP_065210631.1	2.5.1.3
WP_065211040.1	3.1.11.6
