# Supplementary material for: Deciphering the functional diversity of DNA-binding transcription factors in Bacteria and Archaea organisms
Source: PLoS One. 2020 Aug 21;15(8):e0237135. doi: 10.1371/journal.pone.0237135 (PMC7446807; doi:10.1371/journal.pone.0237135)
Supplement: S1 File — Two columns are indicated per genome: Protein_ID and EC number. (ZIP) [file pone.0237135.s002.zip › Supplementary_material_S2_TF_catfam/GCF_000237085.1_ASM23708v1_tf_enzyme.txt]

WP_014253693.1	2.4.2.22
WP_014253752.1	5.3.1.16
WP_014254942.1	3.4.21.88
WP_014255447.1	2.7.7.6
WP_014256732.1	2.1.1.63
WP_014256974.1	6.3.4.15
WP_041715309.1	3.4.21.88
