# Supplementary material for: Deciphering the functional diversity of DNA-binding transcription factors in Bacteria and Archaea organisms
Source: PLoS One. 2020 Aug 21;15(8):e0237135. doi: 10.1371/journal.pone.0237135 (PMC7446807; doi:10.1371/journal.pone.0237135)
Supplement: S1 File — Two columns are indicated per genome: Protein_ID and EC number. (ZIP) [file pone.0237135.s002.zip › Supplementary_material_S2_TF_catfam/GCF_000024545.1_ASM2454v1_tf_enzyme.txt]

WP_013016076.1	6.3.4.15
WP_013016808.1	2.1.1.63
WP_013016863.1	5.3.1.9
WP_013016936.1	1.11.1.15
WP_013017917.1	2.1.1.63
WP_013017967.1	4.2.1.75
WP_013018423.1	2.5.1.7
WP_013018432.1	2.1.1.63
WP_013018506.1	6.1.1.20
WP_013019104.1	6.1.1.7
WP_013019606.1	3.4.11.1
WP_013019777.1	3.4.21.88
WP_052305196.1	2.7.13.3
