# Supplementary material for: Deciphering the functional diversity of DNA-binding transcription factors in Bacteria and Archaea organisms
Source: PLoS One. 2020 Aug 21;15(8):e0237135. doi: 10.1371/journal.pone.0237135 (PMC7446807; doi:10.1371/journal.pone.0237135)
Supplement: S1 File — Two columns are indicated per genome: Protein_ID and EC number. (ZIP) [file pone.0237135.s002.zip › Supplementary_material_S2_TF_catfam/GCF_000706725.1_ASM70672v1_tf_enzyme.txt]

WP_038478478.1	2.1.1.63
WP_038478743.1	6.1.1.7
WP_038479049.1	2.7.1.2
WP_038479058.1	2.5.1.3
WP_038480181.1	6.3.4.15
WP_038480548.1	3.4.21.88
WP_038480833.1	1.1.1.100
WP_038480916.1	2.4.2.9
WP_038481227.1	2.7.13.3
WP_038482371.1	3.4.11.1
WP_038486065.1	2.3.1.128
WP_038486195.1	2.1.1.63
