# Supplementary material for: Deciphering the functional diversity of DNA-binding transcription factors in Bacteria and Archaea organisms
Source: PLoS One. 2020 Aug 21;15(8):e0237135. doi: 10.1371/journal.pone.0237135 (PMC7446807; doi:10.1371/journal.pone.0237135)
Supplement: S1 File — Two columns are indicated per genome: Protein_ID and EC number. (ZIP) [file pone.0237135.s002.zip › Supplementary_material_S2_TF_catfam/GCF_000175115.2_ASM17511v2_tf_enzyme.txt]

WP_015719516.1	2.7.1.2
WP_015719945.1	3.4.21.88
WP_015720039.1	2.4.2.9
WP_015720076.1	1.5.1.12
WP_015720160.1	2.7.13.3
WP_015720227.1	6.3.4.15
WP_015720892.1	3.4.11.1
WP_015721356.1	1.1.1.100
WP_015721543.1	2.7.7.6
WP_015721677.1	2.1.1.63
WP_015722118.1	3.4.21.88
WP_015722326.1	6.1.1.7
