# Supplementary material for: Deciphering the functional diversity of DNA-binding transcription factors in Bacteria and Archaea organisms
Source: PLoS One. 2020 Aug 21;15(8):e0237135. doi: 10.1371/journal.pone.0237135 (PMC7446807; doi:10.1371/journal.pone.0237135)
Supplement: S1 File — Two columns are indicated per genome: Protein_ID and EC number. (ZIP) [file pone.0237135.s002.zip › Supplementary_material_S2_TF_catfam/GCF_000252445.1_ASM25244v1_tf_enzyme.txt]

WP_014683533.1	3.1.26.5
WP_014685960.1	1.1.1.100
WP_014686074.1	2.7.1.2
WP_014686242.1	6.3.4.15
WP_043802004.1	2.4.2.9
WP_043802885.1	6.1.1.7
WP_050920997.1	3.4.21.88
