# Supplementary material for: Deciphering the functional diversity of DNA-binding transcription factors in Bacteria and Archaea organisms
Source: PLoS One. 2020 Aug 21;15(8):e0237135. doi: 10.1371/journal.pone.0237135 (PMC7446807; doi:10.1371/journal.pone.0237135)
Supplement: S1 File — Two columns are indicated per genome: Protein_ID and EC number. (ZIP) [file pone.0237135.s002.zip › Supplementary_material_S2_TF_catfam/GCF_000219725.1_ASM21972v1_tf_enzyme.txt]

WP_013967638.1	6.1.1.20
WP_013967653.1	2.5.1.3
WP_013968034.1	6.3.4.15
WP_013968340.1	6.3.5.5
WP_013968962.1	5.2.1.8
WP_013969754.1	2.1.1.63
WP_013969960.1	3.4.21.88
WP_013970059.1	3.6.3.14
WP_041396132.1	2.7.13.3
WP_041396171.1	6.3.4.15
