# Supplementary material for: Deciphering the functional diversity of DNA-binding transcription factors in Bacteria and Archaea organisms
Source: PLoS One. 2020 Aug 21;15(8):e0237135. doi: 10.1371/journal.pone.0237135 (PMC7446807; doi:10.1371/journal.pone.0237135)
Supplement: S1 File — Two columns are indicated per genome: Protein_ID and EC number. (ZIP) [file pone.0237135.s002.zip › Supplementary_material_S2_TF_catfam/GCF_000213235.1_ASM21323v1_tf_enzyme.txt]

WP_013777155.1	2.7.13.3
WP_013777224.1	2.4.2.22
WP_013777613.1	2.3.1.128
WP_013777613.1	2.3.1.88
WP_013777852.1	2.7.1.2
WP_013777906.1	2.7.13.3
WP_013778259.1	1.1.1.100
WP_013778398.1	3.4.21.88
WP_013778501.1	6.1.1.7
WP_013778545.1	2.4.2.9
WP_013778621.1	2.7.13.3
WP_013778918.1	2.5.1.6
WP_013778965.1	6.3.4.15
WP_013779107.1	2.1.1.63
WP_013779173.1	5.3.1.16
WP_013779292.1	2.7.1.69
WP_013779381.1	2.7.13.3
WP_015295118.1	2.7.13.3
WP_015295841.1	2.7.13.3
WP_048894738.1	2.7.1.2
WP_048894738.1	5.1.3.14
