# Supplementary material for: Deciphering the functional diversity of DNA-binding transcription factors in Bacteria and Archaea organisms
Source: PLoS One. 2020 Aug 21;15(8):e0237135. doi: 10.1371/journal.pone.0237135 (PMC7446807; doi:10.1371/journal.pone.0237135)
Supplement: S1 File — Two columns are indicated per genome: Protein_ID and EC number. (ZIP) [file pone.0237135.s002.zip › Supplementary_material_S2_TF_catfam/GCF_000416365.2_ASM41636v2_tf_enzyme.txt]

WP_003880246.1	2.1.1.63
WP_003880565.1	3.4.21.88
WP_003880743.1	6.1.1.7
WP_003881642.1	4.2.1.75
WP_003881845.1	2.7.1.2
WP_038563696.1	6.3.4.15
WP_038564604.1	3.4.11.1
WP_038565916.1	2.1.1.63
