# Supplementary material for: Deciphering the functional diversity of DNA-binding transcription factors in Bacteria and Archaea organisms
Source: PLoS One. 2020 Aug 21;15(8):e0237135. doi: 10.1371/journal.pone.0237135 (PMC7446807; doi:10.1371/journal.pone.0237135)
Supplement: S1 File — Two columns are indicated per genome: Protein_ID and EC number. (ZIP) [file pone.0237135.s002.zip › Supplementary_material_S2_TF_catfam/GCF_000025185.1_ASM2518v1_tf_enzyme.txt]

WP_012909445.1	3.4.21.88
WP_012910580.1	2.4.2.8
WP_012910645.1	2.1.1.63
WP_012910664.1	1.1.1.100
WP_012911657.1	6.3.4.15
WP_012912660.1	2.1.1.63
WP_012912736.1	6.1.1.7
WP_044181062.1	3.4.11.1
