# Supplementary material for: Deciphering the functional diversity of DNA-binding transcription factors in Bacteria and Archaea organisms
Source: PLoS One. 2020 Aug 21;15(8):e0237135. doi: 10.1371/journal.pone.0237135 (PMC7446807; doi:10.1371/journal.pone.0237135)
Supplement: S1 File — Two columns are indicated per genome: Protein_ID and EC number. (ZIP) [file pone.0237135.s002.zip › Supplementary_material_S2_TF_catfam/GCF_000214375.1_ASM21437v1_tf_enzyme.txt]

WP_015707214.1	6.3.4.15
WP_015707794.1	4.2.99.18
WP_015707891.1	2.1.1.63
WP_015708325.1	2.7.7.6
WP_015708803.1	1.1.1.100
WP_015709347.1	3.4.21.88
