# Supplementary material for: Deciphering the functional diversity of DNA-binding transcription factors in Bacteria and Archaea organisms
Source: PLoS One. 2020 Aug 21;15(8):e0237135. doi: 10.1371/journal.pone.0237135 (PMC7446807; doi:10.1371/journal.pone.0237135)
Supplement: S1 File — Two columns are indicated per genome: Protein_ID and EC number. (ZIP) [file pone.0237135.s002.zip › Supplementary_material_S2_TF_catfam/GCF_000626635.1_ASM62663v1_tf_enzyme.txt]

WP_038554353.1	2.7.13.3
WP_038554363.1	2.7.13.3
WP_038554407.1	2.7.13.3
WP_038555203.1	2.7.13.3
WP_038555390.1	2.1.1.63
WP_038556523.1	6.1.1.7
WP_038556851.1	2.7.13.3
WP_038559360.1	2.7.13.3
WP_038560445.1	2.7.13.3
WP_038561589.1	2.7.13.3
WP_038564036.1	5.3.1.16
WP_051567496.1	2.7.13.3
WP_051567539.1	2.7.13.3
WP_051567539.1	2.7.7.6
WP_051567540.1	2.7.13.3
WP_051567542.1	2.7.13.3
WP_051567701.1	2.7.13.3
WP_051567701.1	3.6.1.31
