# Supplementary material for: Deciphering the functional diversity of DNA-binding transcription factors in Bacteria and Archaea organisms
Source: PLoS One. 2020 Aug 21;15(8):e0237135. doi: 10.1371/journal.pone.0237135 (PMC7446807; doi:10.1371/journal.pone.0237135)
Supplement: S1 File — Two columns are indicated per genome: Protein_ID and EC number. (ZIP) [file pone.0237135.s002.zip › Supplementary_material_S2_TF_catfam/GCF_001187785.1_ASM118778v1_tf_enzyme.txt]

WP_049724382.1	2.1.1.63
WP_049724525.1	3.4.11.1
WP_049725355.1	6.1.1.7
WP_049725723.1	3.4.21.88
WP_049726680.1	6.3.4.15
WP_049726691.1	2.7.13.3
WP_049727020.1	1.5.1.12
WP_049727020.1	1.5.99.8
