# Supplementary material for: Deciphering the functional diversity of DNA-binding transcription factors in Bacteria and Archaea organisms
Source: PLoS One. 2020 Aug 21;15(8):e0237135. doi: 10.1371/journal.pone.0237135 (PMC7446807; doi:10.1371/journal.pone.0237135)
Supplement: S1 File — Two columns are indicated per genome: Protein_ID and EC number. (ZIP) [file pone.0237135.s002.zip › Supplementary_material_S2_TF_catfam/GCF_000577895.1_M2_40_tf_enzyme.txt]

WP_044036271.1	2.7.1.2
WP_044036271.1	2.7.1.60
WP_044036271.1	5.1.3.14
WP_044036971.1	3.4.11.1
WP_044037120.1	2.1.1.63
WP_044037433.1	3.4.21.88
WP_044038080.1	2.4.2.9
WP_044038854.1	6.1.1.7
WP_044039170.1	2.3.1.128
WP_044039320.1	2.5.1.3
WP_044039430.1	5.3.1.16
WP_044039460.1	2.4.2.7
WP_044039554.1	6.3.4.15
WP_044039561.1	1.1.1.100
WP_044040024.1	6.3.3.1
