# Supplementary material for: Deciphering the functional diversity of DNA-binding transcription factors in Bacteria and Archaea organisms
Source: PLoS One. 2020 Aug 21;15(8):e0237135. doi: 10.1371/journal.pone.0237135 (PMC7446807; doi:10.1371/journal.pone.0237135)
Supplement: S1 File — Two columns are indicated per genome: Protein_ID and EC number. (ZIP) [file pone.0237135.s002.zip › Supplementary_material_S2_TF_catfam/GCF_000010305.1_ASM1030v1_tf_enzyme.txt]

WP_012681719.1	2.1.1.63
WP_012682138.1	5.2.1.8
WP_012682709.1	2.7.1.4
WP_012683023.1	6.3.4.15
WP_012683181.1	3.4.11.1
WP_012683215.1	3.4.21.88
WP_012683229.1	5.3.1.16
WP_012683404.1	6.1.1.7
WP_012683643.1	2.7.1.2
WP_012683643.1	5.1.3.14
