# Supplementary material for: Deciphering the functional diversity of DNA-binding transcription factors in Bacteria and Archaea organisms
Source: PLoS One. 2020 Aug 21;15(8):e0237135. doi: 10.1371/journal.pone.0237135 (PMC7446807; doi:10.1371/journal.pone.0237135)
Supplement: S1 File — Two columns are indicated per genome: Protein_ID and EC number. (ZIP) [file pone.0237135.s002.zip › Supplementary_material_S2_TF_catfam/GCF_000024405.1_ASM2440v1_tf_enzyme.txt]

WP_012859637.1	6.3.4.15
WP_012859697.1	2.7.1.69
WP_012860572.1	2.1.1.63
WP_012860668.1	2.7.1.69
WP_012861298.1	2.7.1.69
WP_012862179.1	6.1.1.7
WP_012862452.1	2.7.7.6
WP_012862479.1	2.1.1.63
WP_012862600.1	2.7.1.69
WP_041309873.1	2.7.1.69
WP_049768970.1	2.5.1.3
