# Supplementary material for: Deciphering the functional diversity of DNA-binding transcription factors in Bacteria and Archaea organisms
Source: PLoS One. 2020 Aug 21;15(8):e0237135. doi: 10.1371/journal.pone.0237135 (PMC7446807; doi:10.1371/journal.pone.0237135)
Supplement: S1 File — Two columns are indicated per genome: Protein_ID and EC number. (ZIP) [file pone.0237135.s002.zip › Supplementary_material_S2_TF_catfam/GCF_001640865.1_ASM164086v1_tf_enzyme.txt]

WP_005850615.1	2.7.13.3
WP_007835574.1	2.1.1.63
WP_007836280.1	6.1.1.7
WP_007841626.1	2.7.13.3
WP_007852196.1	2.7.13.3
WP_007852333.1	2.7.13.3
WP_007853124.1	2.7.13.3
WP_007853198.1	2.7.13.3
WP_007853566.1	2.7.13.3
WP_007853680.1	2.7.13.3
WP_007854634.1	2.7.13.3
WP_007854646.1	2.7.13.3
WP_007854693.1	2.7.13.3
WP_007854817.1	2.7.13.3
WP_007854865.1	2.7.13.3
WP_007855244.1	2.7.13.3
WP_007855358.1	2.7.13.3
WP_007855493.1	2.7.13.3
WP_007855602.1	2.7.13.3
WP_007856000.1	2.7.13.3
WP_007856026.1	2.7.13.3
WP_007856048.1	2.7.13.3
WP_007856200.1	6.3.4.15
WP_007856309.1	2.7.13.3
WP_007856325.1	2.7.13.3
WP_007856409.1	2.7.13.3
WP_032933340.1	2.7.13.3
WP_032934043.1	2.7.13.3
