# Supplementary material for: Deciphering the functional diversity of DNA-binding transcription factors in Bacteria and Archaea organisms
Source: PLoS One. 2020 Aug 21;15(8):e0237135. doi: 10.1371/journal.pone.0237135 (PMC7446807; doi:10.1371/journal.pone.0237135)
Supplement: S1 File — Two columns are indicated per genome: Protein_ID and EC number. (ZIP) [file pone.0237135.s002.zip › Supplementary_material_S2_TF_catfam/GCF_000734975.2_ASM73497v2_tf_enzyme.txt]

WP_035554872.1	1.1.1.100
WP_035556980.1	1.5.1.12
WP_035556980.1	1.5.99.8
WP_035557159.1	2.1.1.63
WP_035557499.1	3.4.21.88
WP_035564014.1	6.3.4.15
WP_035564427.1	6.1.1.7
WP_035564694.1	3.4.11.1
