# Supplementary material for: Deciphering the functional diversity of DNA-binding transcription factors in Bacteria and Archaea organisms
Source: PLoS One. 2020 Aug 21;15(8):e0237135. doi: 10.1371/journal.pone.0237135 (PMC7446807; doi:10.1371/journal.pone.0237135)
Supplement: S1 File — Two columns are indicated per genome: Protein_ID and EC number. (ZIP) [file pone.0237135.s002.zip › Supplementary_material_S2_TF_catfam/GCF_000732905.1_ASM73290v1_tf_enzyme.txt]

WP_009495703.1	2.4.2.7
WP_009496176.1	2.7.1.2
WP_009496285.1	2.4.2.9
WP_009765344.1	6.3.4.15
WP_009765463.1	2.3.1.57
WP_009765498.1	6.1.1.7
WP_038528675.1	2.1.1.63
