# Supplementary material for: Deciphering the functional diversity of DNA-binding transcription factors in Bacteria and Archaea organisms
Source: PLoS One. 2020 Aug 21;15(8):e0237135. doi: 10.1371/journal.pone.0237135 (PMC7446807; doi:10.1371/journal.pone.0237135)
Supplement: S1 File — Two columns are indicated per genome: Protein_ID and EC number. (ZIP) [file pone.0237135.s002.zip › Supplementary_material_S2_TF_catfam/GCF_000196895.1_ASM19689v1_tf_enzyme.txt]

WP_008415067.1	6.3.4.15
WP_008416343.1	2.7.7.6
WP_008417414.1	2.5.1.9
WP_008418786.1	6.1.1.7
