# Supplementary material for: Deciphering the functional diversity of DNA-binding transcription factors in Bacteria and Archaea organisms
Source: PLoS One. 2020 Aug 21;15(8):e0237135. doi: 10.1371/journal.pone.0237135 (PMC7446807; doi:10.1371/journal.pone.0237135)
Supplement: S1 File — Two columns are indicated per genome: Protein_ID and EC number. (ZIP) [file pone.0237135.s002.zip › Supplementary_material_S2_TF_catfam/GCF_000219535.2_ASM21953v3_tf_enzyme.txt]

WP_003333841.1	5.3.1.16
WP_003333910.1	2.4.2.22
WP_003334446.1	2.7.1.4
WP_003334450.1	2.7.13.3
WP_003334664.1	3.4.11.1
WP_003335383.1	2.1.1.63
WP_003335543.1	2.7.13.3
WP_003335636.1	2.7.1.2
WP_003335869.1	3.4.21.88
WP_003336743.1	2.4.2.9
WP_003336864.1	1.1.1.100
WP_003337378.1	2.1.1.63
WP_003337839.1	2.7.13.3
WP_003338318.1	6.1.1.7
WP_003338594.1	6.3.4.15
WP_003338778.1	3.1.11.5
WP_041751901.1	2.7.1.69
WP_041752436.1	2.7.13.3
WP_041752610.1	2.5.1.3
WP_041752704.1	2.7.13.3
