# Supplementary material for: Deciphering the functional diversity of DNA-binding transcription factors in Bacteria and Archaea organisms
Source: PLoS One. 2020 Aug 21;15(8):e0237135. doi: 10.1371/journal.pone.0237135 (PMC7446807; doi:10.1371/journal.pone.0237135)
Supplement: S1 File — Two columns are indicated per genome: Protein_ID and EC number. (ZIP) [file pone.0237135.s002.zip › Supplementary_material_S2_TF_catfam/GCF_000020685.1_ASM2068v1_tf_enzyme.txt]

WP_012692026.1	2.7.1.2
WP_012692235.1	5.3.1.16
WP_012692404.1	2.5.1.3
WP_012692534.1	1.1.1.100
WP_012693794.1	3.1.26.5
WP_012693919.1	2.4.2.9
WP_012693927.1	4.2.1.75
WP_012694045.1	6.1.1.7
WP_012694618.1	2.7.7.6
WP_012694770.1	3.4.21.88
WP_041227242.1	6.3.4.15
