# Supplementary material for: Deciphering the functional diversity of DNA-binding transcription factors in Bacteria and Archaea organisms
Source: PLoS One. 2020 Aug 21;15(8):e0237135. doi: 10.1371/journal.pone.0237135 (PMC7446807; doi:10.1371/journal.pone.0237135)
Supplement: S1 File — Two columns are indicated per genome: Protein_ID and EC number. (ZIP) [file pone.0237135.s002.zip › Supplementary_material_S2_TF_catfam/GCF_000230275.1_ASM23027v1_tf_enzyme.txt]

WP_009014705.1	6.1.1.7
WP_009014752.1	3.4.21.88
WP_009015497.1	2.4.2.22
WP_009015497.1	2.4.2.7
WP_009015578.1	2.4.2.9
WP_009015709.1	3.1.26.4
WP_009015762.1	1.1.1.100
WP_009016045.1	6.3.4.15
WP_009016154.1	2.1.1.63
