# Supplementary material for: Deciphering the functional diversity of DNA-binding transcription factors in Bacteria and Archaea organisms
Source: PLoS One. 2020 Aug 21;15(8):e0237135. doi: 10.1371/journal.pone.0237135 (PMC7446807; doi:10.1371/journal.pone.0237135)
Supplement: S1 File — Two columns are indicated per genome: Protein_ID and EC number. (ZIP) [file pone.0237135.s002.zip › Supplementary_material_S2_TF_catfam/GCF_001186405.1_ASM118640v1_tf_enzyme.txt]

WP_014960686.1	3.4.21.88
WP_023524462.1	2.5.1.3
WP_023524518.1	3.4.11.1
WP_023525279.1	2.1.1.63
WP_023525280.1	3.2.2.21
WP_023525620.1	6.1.1.7
WP_023525699.1	3.4.21.88
WP_042224830.1	2.1.1.63
WP_049713580.1	3.1.1.61
