# Supplementary material for: Deciphering the functional diversity of DNA-binding transcription factors in Bacteria and Archaea organisms
Source: PLoS One. 2020 Aug 21;15(8):e0237135. doi: 10.1371/journal.pone.0237135 (PMC7446807; doi:10.1371/journal.pone.0237135)
Supplement: S1 File — Two columns are indicated per genome: Protein_ID and EC number. (ZIP) [file pone.0237135.s002.zip › Supplementary_material_S2_TF_catfam/GCF_000195335.1_ASM19533v1_tf_enzyme.txt]

WP_013702939.1	2.1.1.63
WP_013703373.1	3.4.11.1
WP_013703402.1	6.1.1.7
WP_013703641.1	1.1.1.100
WP_013704184.1	2.4.2.9
WP_013704522.1	2.5.1.3
WP_013704571.1	2.7.1.60
WP_013704571.1	2.7.1.2
WP_013704647.1	4.2.1.75
WP_013704661.1	6.3.4.15
WP_041658225.1	2.1.1.63
