# Supplementary material for: Deciphering the functional diversity of DNA-binding transcription factors in Bacteria and Archaea organisms
Source: PLoS One. 2020 Aug 21;15(8):e0237135. doi: 10.1371/journal.pone.0237135 (PMC7446807; doi:10.1371/journal.pone.0237135)
Supplement: S1 File — Two columns are indicated per genome: Protein_ID and EC number. (ZIP) [file pone.0237135.s002.zip › Supplementary_material_S2_TF_catfam/GCF_000827125.1_ASM82712v1_tf_enzyme.txt]

WP_040198531.1	2.7.7.6
WP_040199145.1	6.1.1.7
WP_040199693.1	6.3.4.15
WP_040200025.1	3.4.21.88
WP_040200067.1	1.1.1.100
WP_040200408.1	2.4.2.9
WP_040200968.1	2.5.1.3
WP_040201345.1	3.4.11.1
WP_052464674.1	2.7.1.2
WP_052464742.1	2.1.1.63
WP_052465034.1	2.1.1.80
WP_052465034.1	3.1.1.61
