# Supplementary material for: Deciphering the functional diversity of DNA-binding transcription factors in Bacteria and Archaea organisms
Source: PLoS One. 2020 Aug 21;15(8):e0237135. doi: 10.1371/journal.pone.0237135 (PMC7446807; doi:10.1371/journal.pone.0237135)
Supplement: S1 File — Two columns are indicated per genome: Protein_ID and EC number. (ZIP) [file pone.0237135.s002.zip › Supplementary_material_S2_TF_catfam/GCF_001653935.1_ASM165393v1_tf_enzyme.txt]

WP_021193052.1	3.4.11.5
WP_021193707.1	3.1.26.4
WP_021195174.1	6.1.1.7
WP_021195665.1	3.4.11.1
WP_021195799.1	3.2.2.21
WP_021195800.1	2.1.1.63
WP_021195846.1	2.1.1.63
WP_021195865.1	2.1.1.63
WP_021195869.1	2.1.1.63
WP_021196274.1	6.3.4.15
WP_021196531.1	5.3.1.16
WP_021197181.1	1.5.99.8
WP_021197181.1	1.5.1.12
WP_031329200.1	3.4.21.88
