# Supplementary material for: Deciphering the functional diversity of DNA-binding transcription factors in Bacteria and Archaea organisms
Source: PLoS One. 2020 Aug 21;15(8):e0237135. doi: 10.1371/journal.pone.0237135 (PMC7446807; doi:10.1371/journal.pone.0237135)
Supplement: S1 File — Two columns are indicated per genome: Protein_ID and EC number. (ZIP) [file pone.0237135.s002.zip › Supplementary_material_S2_TF_catfam/GCF_001314245.2_ASM131424v2_tf_enzyme.txt]

WP_060471065.1	6.1.1.7
WP_060471179.1	5.3.1.16
WP_060471217.1	2.4.2.7
WP_060471610.1	6.3.4.15
WP_060472049.1	6.3.4.15
WP_060472352.1	3.4.21.88
WP_060472416.1	2.4.2.9
