# Supplementary material for: Deciphering the functional diversity of DNA-binding transcription factors in Bacteria and Archaea organisms
Source: PLoS One. 2020 Aug 21;15(8):e0237135. doi: 10.1371/journal.pone.0237135 (PMC7446807; doi:10.1371/journal.pone.0237135)
Supplement: S1 File — Two columns are indicated per genome: Protein_ID and EC number. (ZIP) [file pone.0237135.s002.zip › Supplementary_material_S2_TF_catfam/GCF_000247715.1_ASM24771v1_tf_enzyme.txt]

WP_006371167.1	3.4.21.88
WP_014359584.1	6.3.4.15
WP_014359906.1	6.1.1.7
WP_014360370.1	2.7.1.2
WP_014360391.1	3.4.11.1
WP_014360689.1	2.1.1.63
WP_014360715.1	2.1.1.63
WP_014360810.1	4.2.1.75
WP_014361972.1	2.7.11.1
WP_043456378.1	2.7.13.3
