# Supplementary material for: Deciphering the functional diversity of DNA-binding transcription factors in Bacteria and Archaea organisms
Source: PLoS One. 2020 Aug 21;15(8):e0237135. doi: 10.1371/journal.pone.0237135 (PMC7446807; doi:10.1371/journal.pone.0237135)
Supplement: S1 File — Two columns are indicated per genome: Protein_ID and EC number. (ZIP) [file pone.0237135.s002.zip › Supplementary_material_S2_TF_catfam/GCF_000024865.1_ASM2486v1_tf_enzyme.txt]

WP_012886927.1	2.1.1.63
WP_012887971.1	2.7.13.3
WP_012888037.1	2.7.1.69
WP_012888067.1	6.3.4.15
WP_012888959.1	2.1.1.63
WP_012889357.1	3.4.11.1
WP_012889489.1	2.5.1.3
WP_012889701.1	2.7.7.6
WP_012891064.1	2.1.1.63
WP_012892392.1	4.2.1.75
WP_012892560.1	6.1.1.7
WP_012892733.1	3.5.1.28
WP_012893557.1	3.4.21.88
WP_012893923.1	3.1.1.3
WP_043651482.1	2.1.1.63
