# Supplementary material for: Deciphering the functional diversity of DNA-binding transcription factors in Bacteria and Archaea organisms
Source: PLoS One. 2020 Aug 21;15(8):e0237135. doi: 10.1371/journal.pone.0237135 (PMC7446807; doi:10.1371/journal.pone.0237135)
Supplement: S1 File — Two columns are indicated per genome: Protein_ID and EC number. (ZIP) [file pone.0237135.s002.zip › Supplementary_material_S2_TF_catfam/GCF_001579905.1_ASM157990v1_tf_enzyme.txt]

WP_022998485.1	3.4.21.88
WP_023003661.1	2.1.1.63
WP_035907880.1	2.4.2.8
WP_062485964.1	2.1.1.63
WP_062487753.1	2.1.1.37
WP_062488327.1	2.7.7.25
WP_062488334.1	6.1.1.7
WP_062488659.1	6.3.4.15
WP_062488716.1	5.3.1.16
WP_062489048.1	3.4.11.1
WP_062490382.1	2.1.1.63
WP_062490554.1	1.5.1.12
WP_062490554.1	1.5.99.8
WP_062490619.1	2.1.1.63
