# Supplementary material for: Deciphering the functional diversity of DNA-binding transcription factors in Bacteria and Archaea organisms
Source: PLoS One. 2020 Aug 21;15(8):e0237135. doi: 10.1371/journal.pone.0237135 (PMC7446807; doi:10.1371/journal.pone.0237135)
Supplement: S1 File — Two columns are indicated per genome: Protein_ID and EC number. (ZIP) [file pone.0237135.s002.zip › Supplementary_material_S2_TF_catfam/GCF_000013645.1_ASM1364v1_tf_enzyme.txt]

WP_007175889.1	2.7.1.2
WP_007175950.1	3.4.11.1
WP_007182127.1	3.4.21.88
WP_011486615.1	6.3.4.15
WP_011487369.1	2.1.1.37
WP_011489104.1	2.7.1.71
WP_011489205.1	6.1.1.7
WP_011489682.1	2.1.1.63
WP_011489802.1	5.3.1.16
WP_011490071.1	3.1.26.4
WP_011490280.1	1.5.99.8
WP_011490280.1	1.5.1.12
WP_011490344.1	2.1.1.63
WP_011492679.1	2.1.1.63
WP_011494015.1	2.7.1.71
WP_011494046.1	2.7.1.71
WP_040124535.1	2.7.7.6
