# Supplementary material for: Deciphering the functional diversity of DNA-binding transcription factors in Bacteria and Archaea organisms
Source: PLoS One. 2020 Aug 21;15(8):e0237135. doi: 10.1371/journal.pone.0237135 (PMC7446807; doi:10.1371/journal.pone.0237135)
Supplement: S1 File — Two columns are indicated per genome: Protein_ID and EC number. (ZIP) [file pone.0237135.s002.zip › Supplementary_material_S2_TF_catfam/GCF_001465275.1_ASM146527v1_tf_enzyme.txt]

WP_062489571.1	5.3.1.16
WP_062489665.1	2.4.2.22
WP_062489665.1	2.4.2.7
WP_062491039.1	2.7.13.3
WP_062492003.1	6.1.1.7
WP_062492421.1	2.4.2.9
WP_062492533.1	1.1.1.100
WP_062492786.1	6.3.4.15
WP_062493419.1	2.1.1.63
WP_062495401.1	2.3.1.128
WP_062496539.1	2.7.1.2
WP_062496813.1	3.4.21.88
