# Supplementary material for: Deciphering the functional diversity of DNA-binding transcription factors in Bacteria and Archaea organisms
Source: PLoS One. 2020 Aug 21;15(8):e0237135. doi: 10.1371/journal.pone.0237135 (PMC7446807; doi:10.1371/journal.pone.0237135)
Supplement: S1 File — Two columns are indicated per genome: Protein_ID and EC number. (ZIP) [file pone.0237135.s002.zip › Supplementary_material_S2_TF_catfam/GCF_000789395.1_ASM78939v1_tf_enzyme.txt]

WP_039311233.1	2.5.1.3
WP_039311948.1	2.7.1.2
WP_039312562.1	3.4.11.1
WP_039312657.1	5.3.1.16
WP_039313869.1	2.1.1.63
WP_039315647.1	6.1.1.7
WP_039315944.1	3.4.21.88
WP_039316157.1	2.4.2.9
WP_039316645.1	2.7.1.2
WP_052139516.1	6.3.4.15
