# Supplementary material for: Deciphering the functional diversity of DNA-binding transcription factors in Bacteria and Archaea organisms
Source: PLoS One. 2020 Aug 21;15(8):e0237135. doi: 10.1371/journal.pone.0237135 (PMC7446807; doi:10.1371/journal.pone.0237135)
Supplement: S1 File — Two columns are indicated per genome: Protein_ID and EC number. (ZIP) [file pone.0237135.s002.zip › Supplementary_material_S2_TF_catfam/GCF_000816025.1_ASM81602v1_tf_enzyme.txt]

WP_039629875.1	2.1.1.63
WP_039631260.1	2.1.1.63
WP_039631902.1	2.7.1.2
WP_039631918.1	2.5.1.7
WP_039632107.1	3.4.21.88
WP_039633339.1	6.3.4.15
WP_039633604.1	2.7.13.3
WP_039635994.1	4.2.1.75
WP_039637224.1	3.4.11.1
WP_039637335.1	2.5.1.3
WP_039637524.1	2.1.1.63
WP_039638014.1	6.1.1.7
WP_039642796.1	2.1.1.63
WP_040108188.1	6.1.1.7
