# Supplementary material for: Deciphering the functional diversity of DNA-binding transcription factors in Bacteria and Archaea organisms
Source: PLoS One. 2020 Aug 21;15(8):e0237135. doi: 10.1371/journal.pone.0237135 (PMC7446807; doi:10.1371/journal.pone.0237135)
Supplement: S1 File — Two columns are indicated per genome: Protein_ID and EC number. (ZIP) [file pone.0237135.s002.zip › Supplementary_material_S2_TF_catfam/GCF_001543305.1_ASM154330v1_tf_enzyme.txt]

WP_015272506.1	2.5.1.3
WP_015272664.1	3.4.11.1
WP_015272691.1	6.3.4.15
WP_015273514.1	3.4.21.88
WP_041770596.1	6.1.1.7
