# Supplementary material for: Deciphering the functional diversity of DNA-binding transcription factors in Bacteria and Archaea organisms
Source: PLoS One. 2020 Aug 21;15(8):e0237135. doi: 10.1371/journal.pone.0237135 (PMC7446807; doi:10.1371/journal.pone.0237135)
Supplement: S1 File — Two columns are indicated per genome: Protein_ID and EC number. (ZIP) [file pone.0237135.s002.zip › Supplementary_material_S2_TF_catfam/GCF_000196355.1_ASM19635v1_tf_enzyme.txt]

WP_011379386.1	6.1.1.7
WP_011379495.1	5.3.1.16
WP_011380103.1	3.4.11.1
WP_011380104.1	2.1.1.63
WP_011381387.1	6.3.4.15
WP_011381424.1	2.3.1.128
WP_011381668.1	3.6.1.31
WP_011381912.1	2.5.1.3
WP_049783093.1	1.5.1.12
WP_049783093.1	1.5.99.8
