# Supplementary material for: Deciphering the functional diversity of DNA-binding transcription factors in Bacteria and Archaea organisms
Source: PLoS One. 2020 Aug 21;15(8):e0237135. doi: 10.1371/journal.pone.0237135 (PMC7446807; doi:10.1371/journal.pone.0237135)
Supplement: S1 File — Two columns are indicated per genome: Protein_ID and EC number. (ZIP) [file pone.0237135.s002.zip › Supplementary_material_S2_TF_catfam/GCF_000328685.1_ASM32868v1_tf_enzyme.txt]

WP_015319356.1	6.1.1.7
WP_015321721.1	2.1.1.63
WP_015321896.1	6.3.4.15
WP_015321961.1	6.1.1.20
WP_015321994.1	2.4.2.10
WP_015323439.1	3.1.26.5
