# Supplementary material for: Deciphering the functional diversity of DNA-binding transcription factors in Bacteria and Archaea organisms
Source: PLoS One. 2020 Aug 21;15(8):e0237135. doi: 10.1371/journal.pone.0237135 (PMC7446807; doi:10.1371/journal.pone.0237135)
Supplement: S2 File — For each genome, six columns are indicated: Protein_ID derived from VFDB; Protein_ID (genome); e-value, bit score; e-value and bit score. (ZIP) [file pone.0237135.s003.zip]

Archive with 1,353 entries (1,352 files):
- Supplementary_material_S3_TF_virulence/
- Supplementary_material_S3_TF_virulence/GCF_000018405.1_ASM1840v1_tf_virulence.txt
- Supplementary_material_S3_TF_virulence/GCF_000178395.2_ASM17839v2_tf_virulence.txt
- Supplementary_material_S3_TF_virulence/GCF_000981525.1_L_piscium_tf_virulence.txt
- Supplementary_material_S3_TF_virulence/GCF_000325705.1_ASM32570v1_tf_virulence.txt
- Supplementary_material_S3_TF_virulence/GCF_001028705.1_ASM102870v1_tf_virulence.txt
- Supplementary_material_S3_TF_virulence/GCF_000723505.1_Mucivorans_M3_Nelson-Bomar-Fixed_tf_virulence.txt
- Supplementary_material_S3_TF_virulence/GCF_000147875.1_ASM14787v1_tf_virulence.txt
- Supplementary_material_S3_TF_virulence/GCF_000021765.1_ASM2176v1_tf_virulence.txt
- Supplementary_material_S3_TF_virulence/GCF_001038625.1_ASM103862v1_tf_virulence.txt
- Supplementary_material_S3_TF_virulence/GCF_001189535.1_ASM118953v1_tf_virulence.txt
- Supplementary_material_S3_TF_virulence/GCF_000011345.1_ASM1134v1_tf_virulence.txt
- Supplementary_material_S3_TF_virulence/GCF_000007605.1_ASM760v1_tf_virulence.txt
- Supplementary_material_S3_TF_virulence/GCF_000953475.1_MfumSolVChr1_tf_virulence.txt
- Supplementary_material_S3_TF_virulence/GCF_000020945.1_ASM2094v1_tf_virulence.txt
- Supplementary_material_S3_TF_virulence/GCF_000012665.1_ASM1266v1_tf_virulence.txt
- Supplementary_material_S3_TF_virulence/GCF_000023025.1_ASM2302v1_tf_virulence.txt
- Supplementary_material_S3_TF_virulence/GCF_000706685.1_ASM70668v1_tf_virulence.txt
- Supplementary_material_S3_TF_virulence/GCF_001548015.1_ASM154801v1_tf_virulence.txt
- Supplementary_material_S3_TF_virulence/GCF_000016885.1_ASM1688v1_tf_virulence.txt
- Supplementary_material_S3_TF_virulence/GCF_000062885.1_ASM6288v1_tf_virulence.txt
- Supplementary_material_S3_TF_virulence/GCF_000020505.1_ASM2050v1_tf_virulence.txt
- Supplementary_material_S3_TF_virulence/GCF_000577895.1_M2_40_tf_virulence.txt
- Supplementary_material_S3_TF_virulence/GCF_000024045.1_ASM2404v1_tf_virulence.txt
- Supplementary_material_S3_TF_virulence/GCF_000747585.1_ASM74758v1_tf_virulence.txt
- Supplementary_material_S3_TF_virulence/GCF_001548075.1_ASM154807v1_tf_virulence.txt
- Supplementary_material_S3_TF_virulence/GCF_000725365.1_ASM72536v1_tf_virulence.txt
- Supplementary_material_S3_TF_virulence/GCF_001632845.1_ASM163284v1_tf_virulence.txt
- Supplementary_material_S3_TF_virulence/GCF_000248095.2_ASM24809v3_tf_virulence.txt
- Supplementary_material_S3_TF_virulence/GCF_000014385.1_ASM1438v1_tf_virulence.txt
- Supplementary_material_S3_TF_virulence/GCF_000013405.1_ASM1340v1_tf_virulence.txt
- Supplementary_material_S3_TF_virulence/GCF_000233775.1_ASM23377v1_tf_virulence.txt
- Supplementary_material_S3_TF_virulence/GCF_000024025.1_ASM2402v1_tf_virulence.txt
- Supplementary_material_S3_TF_virulence/GCF_000020565.1_ASM2056v1_tf_virulence.txt
- Supplementary_material_S3_TF_virulence/GCF_000454025.1_ASM45402v1_tf_virulence.txt
- Supplementary_material_S3_TF_virulence/GCF_000340885.1_ASM34088v1_tf_virulence.txt
- Supplementary_material_S3_TF_virulence/GCF_000019605.1_ASM1960v1_tf_virulence.txt
- Supplementary_material_S3_TF_virulence/GCF_000177235.2_ASM17723v2_tf_virulence.txt
- Supplementary_material_S3_TF_virulence/GCF_000023045.1_ASM2304v1_tf_virulence.txt
- Supplementary_material_S3_TF_virulence/GCF_000259255.1_ASM25925v1_tf_virulence.txt
- Supplementary_material_S3_TF_virulence/GCF_000734895.2_ASM73489v2_tf_virulence.txt
- Supplementary_material_S3_TF_virulence/GCF_000220625.1_ASM22062v1_tf_virulence.txt
- Supplementary_material_S3_TF_virulence/GCF_000400935.1_ASM40093v1_tf_virulence.txt
- Supplementary_material_S3_TF_virulence/GCF_000007625.1_ASM762v1_tf_virulence.txt
- Supplementary_material_S3_TF_virulence/GCF_000284315.1_ASM28431v1_tf_virulence.txt
- Supplementary_material_S3_TF_virulence/GCF_001685435.1_ASM168543v2_tf_virulence.txt
- Supplementary_material_S3_TF_virulence/GCF_000243115.2_ASM24311v3_tf_virulence.txt
- Supplementary_material_S3_TF_virulence/GCF_000759515.1_ASM75951v1_tf_virulence.txt
- Supplementary_material_S3_TF_virulence/GCF_000576185.1_ASM57618v1_tf_virulence.txt
- Supplementary_material_S3_TF_virulence/GCF_000265505.1_ASM26550v1_tf_virulence.txt
- Supplementary_material_S3_TF_virulence/GCF_000212675.2_ASM21267v2_tf_virulence.txt
- Supplementary_material_S3_TF_virulence/GCF_000739395.1_ASM73939v1_tf_virulence.txt
- Supplementary_material_S3_TF_virulence/GCF_000970045.1_ASM97004v1_tf_virulence.txt
- Supplementary_material_S3_TF_virulence/GCF_000237865.1_ASM23786v1_tf_virulence.txt
- Supplementary_material_S3_TF_virulence/GCF_001183865.1_ASM118386v1_tf_virulence.txt
- Supplementary_material_S3_TF_virulence/GCF_000262145.1_ASM26214v1_tf_virulence.txt
- Supplementary_material_S3_TF_virulence/GCF_000827125.1_ASM82712v1_tf_virulence.txt
- Supplementary_material_S3_TF_virulence/GCF_000626635.1_ASM62663v1_tf_virulence.txt
- Supplementary_material_S3_TF_virulence/GCF_000310105.2_ASM31010v2_tf_virulence.txt
- Supplementary_material_S3_TF_virulence/GCF_000016345.1_ASM1634v1_tf_virulence.txt
- Supplementary_material_S3_TF_virulence/GCF_001557535.1_ASM155753v1_tf_virulence.txt
- Supplementary_material_S3_TF_virulence/GCF_000253295.1_ASM25329v1_tf_virulence.txt
- Supplementary_material_S3_TF_virulence/GCF_000012605.1_ASM1260v1_tf_virulence.txt
- Supplementary_material_S3_TF_virulence/GCF_000196495.1_ASM19649v1_tf_virulence.txt
- Supplementary_material_S3_TF_virulence/GCF_000236405.1_ASM23640v1_tf_virulence.txt
- Supplementary_material_S3_TF_virulence/GCF_000317695.1_ASM31769v1_tf_virulence.txt
- Supplementary_material_S3_TF_virulence/GCF_000590475.1_ASM59047v1_tf_virulence.txt
- Supplementary_material_S3_TF_virulence/GCF_000179575.2_ASM17957v2_tf_virulence.txt
- Supplementary_material_S3_TF_virulence/GCF_000785495.1_ASM78549v1_tf_virulence.txt
- Supplementary_material_S3_TF_virulence/GCF_000010185.1_ASM1018v1_tf_virulence.txt
- Supplementary_material_S3_TF_virulence/GCF_000010665.1_ASM1066v1_tf_virulence.txt
- Supplementary_material_S3_TF_virulence/GCF_000195755.1_ASM19575v1_tf_virulence.txt
- Supplementary_material_S3_TF_virulence/GCF_000017605.1_ASM1760v1_tf_virulence.txt
- Supplementary_material_S3_TF_virulence/GCF_001507665.1_ASM150766v1_tf_virulence.txt
- Supplementary_material_S3_TF_virulence/GCF_000025925.1_ASM2592v1_tf_virulence.txt
- Supplementary_material_S3_TF_virulence/GCF_000013345.1_ASM1334v1_tf_virulence.txt
- Supplementary_material_S3_TF_virulence/GCF_000237995.1_ASM23799v2_tf_virulence.txt
- Supplementary_material_S3_TF_virulence/GCF_000341345.1_ASM34134v1_tf_virulence.txt
- Supplementary_material_S3_TF_virulence/GCF_001618885.1_ASM161888v1_tf_virulence.txt
- Supplementary_material_S3_TF_virulence/GCF_000956175.1_ASM95617v1_tf_virulence.txt
- Supplementary_material_S3_TF_virulence/GCF_000943805.1_ASM94380v1_tf_virulence.txt
- Supplementary_material_S3_TF_virulence/GCF_000227745.2_ASM22774v3_tf_virulence.txt
- Supplementary_material_S3_TF_virulence/GCF_000204415.1_ASM20441v1_tf_virulence.txt
- Supplementary_material_S3_TF_virulence/GCF_000015145.1_ASM1514v1_tf_virulence.txt
- Supplementary_material_S3_TF_virulence/GCF_001274895.1_ASM127489v1_tf_virulence.txt
- Supplementary_material_S3_TF_virulence/GCF_001644565.1_ASM164456v1_tf_virulence.txt
- Supplementary_material_S3_TF_virulence/GCF_000817935.1_ASM81793v1_tf_virulence.txt
- Supplementary_material_S3_TF_virulence/GCF_000213235.1_ASM21323v1_tf_virulence.txt
- Supplementary_material_S3_TF_virulence/GCF_000473245.1_ASM47324v1_tf_virulence.txt
- Supplementary_material_S3_TF_virulence/GCF_000988065.1_ASM98806v1_tf_virulence.txt
- Supplementary_material_S3_TF_virulence/GCF_000144695.1_ASM14469v1_tf_virulence.txt
- Supplementary_material_S3_TF_virulence/GCF_000026045.1_ASM2604v1_tf_virulence.txt
- Supplementary_material_S3_TF_virulence/GCF_000018345.1_ASM1834v1_tf_virulence.txt
- Supplementary_material_S3_TF_virulence/GCF_000215975.1_ASM21597v1_tf_virulence.txt
- Supplementary_material_S3_TF_virulence/GCF_000014885.1_ASM1488v1_tf_virulence.txt
- Supplementary_material_S3_TF_virulence/GCF_000021025.1_ASM2102v1_tf_virulence.txt
- Supplementary_material_S3_TF_virulence/GCF_001293165.1_ASM129316v1_tf_virulence.txt
- Supplementary_material_S3_TF_virulence/GCF_000166415.1_ASM16641v1_tf_virulence.txt
- Supplementary_material_S3_TF_virulence/GCF_000025285.1_ASM2528v1_tf_virulence.txt
- Supplementary_material_S3_TF_virulence/GCF_000739435.1_ASM73943v1_tf_virulence.txt
- Supplementary_material_S3_TF_virulence/GCF_000020985.1_ASM2098v1_tf_virulence.txt
- Supplementary_material_S3_TF_virulence/GCF_000284295.1_ASM28429v1_tf_virulence.txt
- Supplementary_material_S3_TF_virulence/GCF_000012145.1_ASM1214v1_tf_virulence.txt
- Supplementary_material_S3_TF_virulence/GCF_000011385.1_ASM1138v1_tf_virulence.txt
- Supplementary_material_S3_TF_virulence/GCF_000179035.2_ASM17903v2_tf_virulence.txt
- Supplementary_material_S3_TF_virulence/GCF_000219535.2_ASM21953v3_tf_virulence.txt
- Supplementary_material_S3_TF_virulence/GCF_000190735.1_ASM19073v2_tf_virulence.txt
- Supplementary_material_S3_TF_virulence/GCF_000233715.2_ASM23371v3_tf_virulence.txt
- Supplementary_material_S3_TF_virulence/GCF_001021025.1_ASM102102v1_tf_virulence.txt
- Supplementary_material_S3_TF_virulence/GCF_000015125.1_ASM1512v1_tf_virulence.txt
- Supplementary_material_S3_TF_virulence/GCF_000412265.2_ASM41226v2_tf_virulence.txt
- Supplementary_material_S3_TF_virulence/GCF_000204565.1_ASM20456v1_tf_virulence.txt
- Supplementary_material_S3_TF_virulence/GCF_000300135.1_ASM30013v1_tf_virulence.txt
- Supplementary_material_S3_TF_virulence/GCF_000025505.1_ASM2550v1_tf_virulence.txt
- Supplementary_material_S3_TF_virulence/GCF_000204155.1_ASM20415v1_tf_virulence.txt
- Supplementary_material_S3_TF_virulence/GCF_000340905.1_ASM34090v1_tf_virulence.txt
- Supplementary_material_S3_TF_virulence/GCF_000013885.1_ASM1388v1_tf_virulence.txt
- Supplementary_material_S3_TF_virulence/GCF_000186345.1_ASM18634v1_tf_virulence.txt
- Supplementary_material_S3_TF_virulence/GCF_000389965.1_ASM38996v1_tf_virulence.txt
- Supplementary_material_S3_TF_virulence/GCF_000022565.1_ASM2256v1_tf_virulence.txt
- Supplementary_material_S3_TF_virulence/GCF_001021045.1_ASM102104v1_tf_virulence.txt
- Supplementary_material_S3_TF_virulence/GCF_001042635.1_ASM104263v1_tf_virulence.txt
- Supplementary_material_S3_TF_virulence/GCF_000018325.1_ASM1832v1_tf_virulence.txt
- Supplementary_material_S3_TF_virulence/GCF_000266885.1_ASM26688v1_tf_virulence.txt
- Supplementary_material_S3_TF_virulence/GCF_000022285.1_ASM2228v1_tf_virulence.txt
- Supplementary_material_S3_TF_virulence/GCF_000828815.1_ASM82881v1_tf_virulence.txt
- Supplementary_material_S3_TF_virulence/GCF_000317475.1_ASM31747v1_tf_virulence.txt
- Supplementary_material_S3_TF_virulence/GCF_000013325.1_ASM1332v1_tf_virulence.txt
- Supplementary_material_S3_TF_virulence/GCF_000350305.1_ASM35030v1_tf_virulence.txt
- Supplementary_material_S3_TF_virulence/GCF_000017185.1_ASM1718v1_tf_virulence.txt
- Supplementary_material_S3_TF_virulence/GCF_000184325.1_ASM18432v1_tf_virulence.txt
- Supplementary_material_S3_TF_virulence/GCF_000025945.1_ASM2594v1_tf_virulence.txt
- Supplementary_material_S3_TF_virulence/GCF_001430865.1_ASM143086v1_tf_virulence.txt
- Supplementary_material_S3_TF_virulence/GCF_001042695.1_ASM104269v1_tf_virulence.txt
- Supplementary_material_S3_TF_virulence/GCF_000525655.1_ASM52565v1_tf_virulence.txt
- Supplementary_material_S3_TF_virulence/GCF_000317045.1_ASM31704v1_tf_virulence.txt
- Supplementary_material_S3_TF_virulence/GCF_000264765.2_ASM26476v2_tf_virulence.txt
- Supplementary_material_S3_TF_virulence/GCF_000196675.1_ASM19667v1_tf_virulence.txt
- Supplementary_material_S3_TF_virulence/GCF_000183405.1_ASM18340v1_tf_virulence.txt
- Supplementary_material_S3_TF_virulence/GCF_000018885.1_ASM1888v1_tf_virulence.txt
- Supplementary_material_S3_TF_virulence/GCF_000010605.1_ASM1060v1_tf_virulence.txt
- Supplementary_material_S3_TF_virulence/GCF_001027025.1_ASM102702v1_tf_virulence.txt
- Supplementary_material_S3_TF_virulence/GCF_000060345.1_ASM6034v1_tf_virulence.txt
- Supplementary_material_S3_TF_virulence/GCF_000953655.1_LHA_tf_virulence.txt
- Supplementary_material_S3_TF_virulence/GCF_000024765.1_ASM2476v1_tf_virulence.txt
- Supplementary_material_S3_TF_virulence/GCF_000006605.1_ASM660v1_tf_virulence.txt
- Supplementary_material_S3_TF_virulence/GCF_000024085.1_ASM2408v1_tf_virulence.txt
- Supplementary_material_S3_TF_virulence/GCF_000247605.1_ASM24760v1_tf_virulence.txt
- Supplementary_material_S3_TF_virulence/GCF_000247565.1_ASM24756v1_tf_virulence.txt
- Supplementary_material_S3_TF_virulence/GCF_000212375.1_ASM21237v1_tf_virulence.txt
- Supplementary_material_S3_TF_virulence/GCF_000019145.1_ASM1914v1_tf_virulence.txt
- Supplementary_material_S3_TF_virulence/GCF_001477625.1_ASM147762v1_tf_virulence.txt
- Supplementary_material_S3_TF_virulence/GCF_001190745.1_ASM119074v1_tf_virulence.txt
- Supplementary_material_S3_TF_virulence/GCF_000092785.1_ASM9278v1_tf_virulence.txt
- Supplementary_material_S3_TF_virulence/GCF_000190635.1_ASM19063v1_tf_virulence.txt
- Supplementary_material_S3_TF_virulence/GCF_001454985.1_ASM145498v1_tf_virulence.txt
- Supplementary_material_S3_TF_virulence/GCF_000023705.1_ASM2370v1_tf_virulence.txt
- Supplementary_material_S3_TF_virulence/GCF_000190555.1_ASM19055v1_tf_virulence.txt
- Supplementary_material_S3_TF_virulence/GCF_000307105.1_ASM30710v1_tf_virulence.txt
- Supplementary_material_S3_TF_virulence/GCF_000010785.1_ASM1078v1_tf_virulence.txt
- Supplementary_material_S3_TF_virulence/GCF_000966445.2_ASM96644v2_tf_virulence.txt
- Supplementary_material_S3_TF_virulence/GCF_000008265.1_ASM826v1_tf_virulence.txt
- Supplementary_material_S3_TF_virulence/GCF_000583775.1_ASM58377v1_tf_virulence.txt
- Supplementary_material_S3_TF_virulence/GCF_000297055.2_ASM29705v2_tf_virulence.txt
- Supplementary_material_S3_TF_virulence/GCF_000757865.1_ASM75786v1_tf_virulence.txt
- Supplementary_material_S3_TF_virulence/GCF_000599985.1_ASM59998v1_tf_virulence.txt
- Supplementary_material_S3_TF_virulence/GCF_000152265.2_ASM15226v2_tf_virulence.txt
- Supplementary_material_S3_TF_virulence/GCF_000204645.1_ASM20464v1_tf_virulence.txt
- Supplementary_material_S3_TF_virulence/GCF_000478885.1_ASM47888v1_tf_virulence.txt
- Supplementary_material_S3_TF_virulence/GCF_000304455.1_CCh_cEper1_tf_virulence.txt
- Supplementary_material_S3_TF_virulence/GCF_000967895.1_ASM96789v1_tf_virulence.txt
- Supplementary_material_S3_TF_virulence/GCF_000019725.1_ASM1972v1_tf_virulence.txt
- Supplementary_material_S3_TF_virulence/GCF_000743945.1_ASM74394v1_tf_virulence.txt
- Supplementary_material_S3_TF_virulence/GCF_000092605.1_ASM9260v1_tf_virulence.txt
- Supplementary_material_S3_TF_virulence/GCF_000217715.1_ASM21771v1_tf_virulence.txt
- Supplementary_material_S3_TF_virulence/GCF_000020445.1_ASM2044v1_tf_virulence.txt
- Supplementary_material_S3_TF_virulence/GCF_000043285.1_ASM4328v1_tf_virulence.txt
- Supplementary_material_S3_TF_virulence/GCF_000733995.1_ASM73399v1_tf_virulence.txt
- Supplementary_material_S3_TF_virulence/GCF_000024105.1_ASM2410v1_tf_virulence.txt
- Supplementary_material_S3_TF_virulence/GCF_000164695.2_ASM16469v2_tf_virulence.txt
- Supplementary_material_S3_TF_virulence/GCF_000009205.1_ASM920v1_tf_virulence.txt
- Supplementary_material_S3_TF_virulence/GCF_000011205.1_ASM1120v1_tf_virulence.txt
- Supplementary_material_S3_TF_virulence/GCF_001444445.1_ASM144444v1_tf_virulence.txt
- Supplementary_material_S3_TF_virulence/GCF_000270285.1_ASM27028v1_tf_virulence.txt
- Supplementary_material_S3_TF_virulence/GCF_000212335.1_ASM21233v1_tf_virulence.txt
- Supplementary_material_S3_TF_virulence/GCF_001610735.1_ASM161073v1_tf_virulence.txt
- Supplementary_material_S3_TF_virulence/GCF_000187935.1_ASM18793v2_tf_virulence.txt
- Supplementary_material_S3_TF_virulence/GCF_000020805.1_ASM2080v1_tf_virulence.txt
- Supplementary_material_S3_TF_virulence/GCF_000166275.1_ASM16627v1_tf_virulence.txt
- Supplementary_material_S3_TF_virulence/GCF_000016265.1_ASM1626v1_tf_virulence.txt
- Supplementary_material_S3_TF_virulence/GCF_000214375.1_ASM21437v1_tf_virulence.txt
- Supplementary_material_S3_TF_virulence/GCF_000213805.1_ASM21380v1_tf_virulence.txt
- Supplementary_material_S3_TF_virulence/GCF_000014965.1_ASM1496v1_tf_virulence.txt
- Supplementary_material_S3_TF_virulence/GCF_000698805.1_ASM69880v1_tf_virulence.txt
- Supplementary_material_S3_TF_virulence/GCF_000253035.1_ASM25303v1_tf_virulence.txt
- Supplementary_material_S3_TF_virulence/GCF_001444425.1_ASM144442v1_tf_virulence.txt
- Supplementary_material_S3_TF_virulence/GCF_000183725.1_ASM18372v1_tf_virulence.txt
- Supplementary_material_S3_TF_virulence/GCF_001543105.1_ASM154310v1_tf_virulence.txt
- Supplementary_material_S3_TF_virulence/GCF_000988565.1_ASM98856v1_tf_virulence.txt
- Supplementary_material_S3_TF_virulence/GCF_000328705.1_ASM32870v1_tf_virulence.txt
- Supplementary_material_S3_TF_virulence/GCF_000025485.1_ASM2548v1_tf_virulence.txt
- Supplementary_material_S3_TF_virulence/GCF_000317435.1_ASM31743v1_tf_virulence.txt
- Supplementary_material_S3_TF_virulence/GCF_000828855.1_ASM82885v1_tf_virulence.txt
- Supplementary_material_S3_TF_virulence/GCF_000227705.2_ASM22770v3_tf_virulence.txt
- Supplementary_material_S3_TF_virulence/GCF_001190755.1_ASM119075v1_tf_virulence.txt
- Supplementary_material_S3_TF_virulence/GCF_000300005.1_ASM30000v1_tf_virulence.txt
- Supplementary_material_S3_TF_virulence/GCF_000981545.1_Y1_tf_virulence.txt
- Supplementary_material_S3_TF_virulence/GCF_000800805.1_ASM80080v1_tf_virulence.txt
- Supplementary_material_S3_TF_virulence/GCF_000012745.1_ASM1274v1_tf_virulence.txt
- Supplementary_material_S3_TF_virulence/GCF_000015725.1_ASM1572v1_tf_virulence.txt
- Supplementary_material_S3_TF_virulence/GCF_000178955.2_ASM17895v2_tf_virulence.txt
- Supplementary_material_S3_TF_virulence/GCF_001314945.1_ASM131494v1_tf_virulence.txt
- Supplementary_material_S3_TF_virulence/GCF_001191005.1_ASM119100v1_tf_virulence.txt
- Supplementary_material_S3_TF_virulence/GCF_000756615.1_ASM75661v1_tf_virulence.txt
- Supplementary_material_S3_TF_virulence/GCF_000025305.1_ASM2530v1_tf_virulence.txt
- Supplementary_material_S3_TF_virulence/GCF_001477655.1_ASM147765v1_tf_virulence.txt
- Supplementary_material_S3_TF_virulence/GCF_000521745.1_ASM52174v1_tf_virulence.txt
- Supplementary_material_S3_TF_virulence/GCF_000785705.2_ASM78570v2_tf_virulence.txt
- Supplementary_material_S3_TF_virulence/GCF_000258535.2_ASM25853v2_tf_virulence.txt
- Supplementary_material_S3_TF_virulence/GCF_000014905.1_ASM1490v1_tf_virulence.txt
- Supplementary_material_S3_TF_virulence/GCF_001442815.1_ASM144281v1_tf_virulence.txt
- Supplementary_material_S3_TF_virulence/GCF_000242915.1_ASM24291v2_tf_virulence.txt
- Supplementary_material_S3_TF_virulence/GCF_000418325.1_ASM41832v1_tf_virulence.txt
- Supplementary_material_S3_TF_virulence/GCF_000200475.1_ASM20047v1_tf_virulence.txt
- Supplementary_material_S3_TF_virulence/GCF_000953535.1_E5B_tf_virulence.txt
- Supplementary_material_S3_TF_virulence/GCF_000224005.2_ASM22400v3_tf_virulence.txt
- Supplementary_material_S3_TF_virulence/GCF_000208385.1_ASM20838v1_tf_virulence.txt
- Supplementary_material_S3_TF_virulence/GCF_000255535.1_ASM25553v1_tf_virulence.txt
- Supplementary_material_S3_TF_virulence/GCF_000224985.1_ASM22498v1_tf_virulence.txt
- Supplementary_material_S3_TF_virulence/GCF_000024165.1_ASM2416v1_tf_virulence.txt
- Supplementary_material_S3_TF_virulence/GCF_000196875.1_ASM19687v1_tf_virulence.txt
- Supplementary_material_S3_TF_virulence/GCF_000953635.1_LMI_tf_virulence.txt
- Supplementary_material_S3_TF_virulence/GCF_001420995.1_ASM142099v1_tf_virulence.txt
- Supplementary_material_S3_TF_virulence/GCF_000024685.1_ASM2468v1_tf_virulence.txt
- Supplementary_material_S3_TF_virulence/GCF_000172995.2_ASM17299v2_tf_virulence.txt
- Supplementary_material_S3_TF_virulence/GCF_000747315.1_ASM74731v1_tf_virulence.txt
- Supplementary_material_S3_TF_virulence/GCF_000020425.1_ASM2042v1_tf_virulence.txt
- Supplementary_material_S3_TF_virulence/GCF_000972785.3_ASM97278v3_tf_virulence.txt
- Supplementary_material_S3_TF_virulence/GCF_001275345.1_ASM127534v1_tf_virulence.txt
- Supplementary_material_S3_TF_virulence/GCF_000828615.1_ASM82861v1_tf_virulence.txt
- Supplementary_material_S3_TF_virulence/GCF_000092185.1_ASM9218v1_tf_virulence.txt
- Supplementary_material_S3_TF_virulence/GCF_000023105.1_ASM2310v1_tf_virulence.txt
- Supplementary_material_S3_TF_virulence/GCF_001077715.1_ASM107771v1_tf_virulence.txt
- Supplementary_material_S3_TF_virulence/GCF_000380335.1_ASM38033v1_tf_virulence.txt
- Supplementary_material_S3_TF_virulence/GCF_000511305.1_ASM51130v1_tf_virulence.txt
- Supplementary_material_S3_TF_virulence/GCF_001642655.1_ASM164265v1_tf_virulence.txt
- Supplementary_material_S3_TF_virulence/GCF_001483865.1_ASM148386v1_tf_virulence.txt
- Supplementary_material_S3_TF_virulence/GCF_000284035.1_ASM28403v1_tf_virulence.txt
- Supplementary_material_S3_TF_virulence/GCF_001314225.1_ASM131422v1_tf_virulence.txt
- Supplementary_material_S3_TF_virulence/GCF_000021685.1_ASM2168v1_tf_virulence.txt
- Supplementary_material_S3_TF_virulence/GCF_000967915.1_ASM96791v1_tf_virulence.txt
- Supplementary_material_S3_TF_virulence/GCF_000153485.2_ASM15348v2_tf_virulence.txt
- Supplementary_material_S3_TF_virulence/GCF_000746585.1_ASM74658v2_tf_virulence.txt
- Supplementary_material_S3_TF_virulence/GCF_000478905.1_ASM47890v1_tf_virulence.txt
- Supplementary_material_S3_TF_virulence/GCF_001465275.1_ASM146527v1_tf_virulence.txt
- Supplementary_material_S3_TF_virulence/GCF_000331715.1_ASM33171v1_tf_virulence.txt
- Supplementary_material_S3_TF_virulence/GCF_000259175.1_ASM25917v1_tf_virulence.txt
- Supplementary_material_S3_TF_virulence/GCF_000069965.1_ASM6996v1_tf_virulence.txt
- Supplementary_material_S3_TF_virulence/GCF_001308265.1_ASM130826v1_tf_virulence.txt
- Supplementary_material_S3_TF_virulence/GCF_001318345.1_ASM131834v1_tf_virulence.txt
- Supplementary_material_S3_TF_virulence/GCF_000242635.2_ASM24263v3_tf_virulence.txt
- Supplementary_material_S3_TF_virulence/GCF_000815185.1_ASM81518v1_tf_virulence.txt
- Supplementary_material_S3_TF_virulence/GCF_000758565.1_ASM75856v1_tf_virulence.txt
- Supplementary_material_S3_TF_virulence/GCF_000058485.1_ASM5848v1_tf_virulence.txt
- Supplementary_material_S3_TF_virulence/GCF_000266945.1_ASM26694v1_tf_virulence.txt
- Supplementary_material_S3_TF_virulence/GCF_000016525.1_ASM1652v1_tf_virulence.txt
- Supplementary_material_S3_TF_virulence/GCF_000295655.1_ASM29565v1_tf_virulence.txt
- Supplementary_material_S3_TF_virulence/GCF_000328685.1_ASM32868v1_tf_virulence.txt
- Supplementary_material_S3_TF_virulence/GCF_000980815.1_ASM98081v1_tf_virulence.txt
- Supplementary_material_S3_TF_virulence/GCF_000019785.1_ASM1978v1_tf_virulence.txt
- Supplementary_material_S3_TF_virulence/GCF_000175215.2_ASM17521v2_tf_virulence.txt
- Supplementary_material_S3_TF_virulence/GCF_000008565.1_ASM856v1_tf_virulence.txt
- Supplementary_material_S3_TF_virulence/GCF_000949425.1_ASM94942v1_tf_virulence.txt
- Supplementary_material_S3_TF_virulence/GCF_000626675.1_ASM62667v1_tf_virulence.txt
- Supplementary_material_S3_TF_virulence/GCF_000512355.1_ASM51235v1_tf_virulence.txt
- Supplementary_material_S3_TF_virulence/GCF_000507245.1_ASM50724v1_tf_virulence.txt
- Supplementary_material_S3_TF_virulence/GCF_000091465.1_ASM9146v1_tf_virulence.txt
- Supplementary_material_S3_TF_virulence/GCF_000500935.1_ASM50093v1_tf_virulence.txt
- Supplementary_material_S3_TF_virulence/GCF_000801275.2_ASM80127v1_tf_virulence.txt
- Supplementary_material_S3_TF_virulence/GCF_000014265.1_ASM1426v1_tf_virulence.txt
- Supplementary_material_S3_TF_virulence/GCF_000164985.3_ASM16498v2_tf_virulence.txt
- Supplementary_material_S3_TF_virulence/GCF_000144915.1_ASM14491v1_tf_virulence.txt
- Supplementary_material_S3_TF_virulence/GCF_000166095.1_ASM16609v1_tf_virulence.txt
- Supplementary_material_S3_TF_virulence/GCF_000014585.1_ASM1458v1_tf_virulence.txt
- Supplementary_material_S3_TF_virulence/GCF_000025865.1_ASM2586v1_tf_virulence.txt
- Supplementary_material_S3_TF_virulence/GCF_000143965.1_ASM14396v1_tf_virulence.txt
- Supplementary_material_S3_TF_virulence/GCF_001304715.1_ASM130471v1_tf_virulence.txt
- Supplementary_material_S3_TF_virulence/GCF_001543285.1_ASM154328v1_tf_virulence.txt
- Supplementary_material_S3_TF_virulence/GCF_000270305.1_ASM27030v1_tf_virulence.txt
- Supplementary_material_S3_TF_virulence/GCF_000255295.1_ASM25529v1_tf_virulence.txt
- Supplementary_material_S3_TF_virulence/GCF_000144625.1_ASM14462v1_tf_virulence.txt
- Supplementary_material_S3_TF_virulence/GCF_001620305.1_ASM162030v1_tf_virulence.txt
- Supplementary_material_S3_TF_virulence/GCF_000067205.1_ASM6720v1_tf_virulence.txt
- Supplementary_material_S3_TF_virulence/GCF_000020485.1_ASM2048v1_tf_virulence.txt
- Supplementary_material_S3_TF_virulence/GCF_000016905.1_ASM1690v1_tf_virulence.txt
- Supplementary_material_S3_TF_virulence/GCF_000258405.1_ASM25840v1_tf_virulence.txt
- Supplementary_material_S3_TF_virulence/GCF_000235565.1_ASM23556v1_tf_virulence.txt
- Supplementary_material_S3_TF_virulence/GCF_000376645.1_ASM37664v1_tf_virulence.txt
- Supplementary_material_S3_TF_virulence/GCF_000235605.1_ASM23560v1_tf_virulence.txt
- Supplementary_material_S3_TF_virulence/GCF_000020365.1_ASM2036v1_tf_virulence.txt
[truncated: 1,053 more entries]
