# Supplementary material for: Deciphering the functional diversity of DNA-binding transcription factors in Bacteria and Archaea organisms
Source: PLoS One. 2020 Aug 21;15(8):e0237135. doi: 10.1371/journal.pone.0237135 (PMC7446807; doi:10.1371/journal.pone.0237135)
Supplement: S2 File — For each genome, six columns are indicated: Protein_ID derived from VFDB; Protein_ID (genome); e-value, bit score; e-value and bit score. (ZIP) [file pone.0237135.s003.zip › Supplementary_material_S3_TF_virulence/GCF_000018405.1_ASM1840v1_tf_virulence.txt]

VFG000116(gb|NP_254170)	WP_012173856.1	2.60e-112	335	1.15e-110	331
VFG000116(gb|NP_254170)	WP_041281221.1	2.05e-112	335	1.99e-110	330
VFG001214(gb|NP_253237)	WP_012173945.1	2.09e-137	399	2.57e-137	399
VFG001249(gb|NP_249790)	WP_012174785.1	2.12e-107	324	1.51e-106	322
VFG001249(gb|NP_249790)	WP_041281221.1	6.39e-108	325	4.36e-106	320
VFG001386(gb|NP_215271)	WP_012174051.1	1.54e-39	134	1.75e-39	134
VFG001415(gb|NP_218004)	WP_041280972.1	9.35e-34	121	4.75e-32	117
VFG001713(gb|NP_755457)	WP_012174874.1	2.17e-10	53.5	3.82e-10	53.1
VFG002440(gb|YP_111528)	WP_012173458.1	1.71e-27	101	1.92e-27	101
VFG005767(gb|NP_687682)	WP_012175500.1	1.76e-49	159	1.53e-52	167
VFG009553(gb|YP_177876)	WP_041280972.1	2.25e-30	113	2.63e-30	113
VFG038219(gb|YP_001845364)	WP_012174742.1	8.17e-53	167	9.39e-53	167
VFG038219(gb|YP_001845364)	WP_012175346.1	3.50e-50	160	9.30e-52	165
VFG038755(gb|YP_857328)	WP_012173856.1	1.23e-107	323	1.05e-105	318
VFG038755(gb|YP_857328)	WP_012174785.1	7.01e-102	309	6.44e-102	310
VFG042390(gb|YP_540132)	WP_012174874.1	9.70e-11	54.7	1.95e-10	53.9
VFG043345(gb|YP_095788)	WP_012173856.1	2.21e-107	323	2.61e-107	323
VFG043345(gb|YP_095788)	WP_012175069.1	7.81e-104	314	9.66e-104	314
VFG043345(gb|YP_095788)	WP_041281221.1	6.21e-106	319	7.34e-106	319
VFG044083(gb|NP_250948)	WP_012175574.1	4.52e-15	71.2	1.71e-11	60.8
