# Supplementary material for: Deciphering the functional diversity of DNA-binding transcription factors in Bacteria and Archaea organisms
Source: PLoS One. 2020 Aug 21;15(8):e0237135. doi: 10.1371/journal.pone.0237135 (PMC7446807; doi:10.1371/journal.pone.0237135)
Supplement: S2 File — For each genome, six columns are indicated: Protein_ID derived from VFDB; Protein_ID (genome); e-value, bit score; e-value and bit score. (ZIP) [file pone.0237135.s003.zip › Supplementary_material_S3_TF_virulence/GCF_000178395.2_ASM17839v2_tf_virulence.txt]

VFG000116(gb|NP_254170)	WP_013877669.1	1.93e-90	280	3.18e-90	279
VFG000119(gb|NP_253948)	WP_003249901.1	4.38e-31	112	5.47e-31	112
VFG001214(gb|NP_253237)	WP_013877669.1	8.21e-91	280	1.13e-90	280
VFG001386(gb|NP_215271)	WP_003248668.1	4.04e-64	196	4.86e-64	196
VFG002197(gb|NP_814691)	WP_013401485.1	1.05e-75	233	1.35e-75	233
VFG002440(gb|YP_111528)	WP_003247936.1	6.19e-30	107	3.02e-29	106
VFG002440(gb|YP_111528)	WP_003253797.1	2.76e-30	108	3.28e-30	108
VFG005767(gb|NP_687682)	WP_013401277.1	1.12e-73	221	1.45e-73	221
VFG038219(gb|YP_001845364)	WP_003253842.1	4.34e-57	178	5.42e-57	178
VFG038763(gb|YP_857330)	WP_013878205.1	1.79e-88	275	2.23e-88	275
VFG038862(gb|YP_001140283)	WP_013878205.1	5.47e-85	265	7.05e-85	265
VFG039386(gb|NP_819821)	WP_003253398.1	3.37e-22	83.2	4.40e-22	83.2
VFG039696(gb|NP_821048)	WP_013877438.1	1.96e-29	113	2.58e-29	113
VFG043319(gb|YP_094888)	WP_003250996.1	9.33e-81	254	1.16e-80	254
VFG044083(gb|NP_250948)	WP_013876917.1	4.74e-16	73.9	5.18e-12	62.0
VFG049114(gb|YP_002918199.1)	WP_013401719.1	6.83e-12	61.6	8.45e-12	61.6
VFG049118(gb|YP_002918201.1)	WP_013400660.1	1.30e-41	140	1.57e-41	140
