# Supplementary material for: Deciphering the functional diversity of DNA-binding transcription factors in Bacteria and Archaea organisms
Source: PLoS One. 2020 Aug 21;15(8):e0237135. doi: 10.1371/journal.pone.0237135 (PMC7446807; doi:10.1371/journal.pone.0237135)
Supplement: S2 File — For each genome, six columns are indicated: Protein_ID derived from VFDB; Protein_ID (genome); e-value, bit score; e-value and bit score. (ZIP) [file pone.0237135.s003.zip › Supplementary_material_S3_TF_virulence/GCF_000981525.1_L_piscium_tf_virulence.txt]

WP_047915064.1	VFG001406(gb|NP_217227)	5.29e-16	71.2	2.88e-16	71.2
WP_047915239.1	VFG045470(gb|AAM75247)	5.59e-15	59.7	2.69e-15	59.7
WP_047915704.1	VFG002197(gb|NP_814691)	1.03e-82	251	5.53e-83	251
WP_047915856.1	VFG002440(gb|YP_111528)	1.24e-21	85.9	6.85e-22	85.9
WP_047915972.1	VFG038219(gb|YP_001845364)	1.05e-51	165	5.50e-52	165
WP_047916201.1	VFG001386(gb|NP_215271)	2.80e-54	171	1.56e-54	171
WP_047916268.1	VFG002194(gb|NP_815519)	7.30e-30	108	3.75e-30	108
