# Supplementary material for: Deciphering the functional diversity of DNA-binding transcription factors in Bacteria and Archaea organisms
Source: PLoS One. 2020 Aug 21;15(8):e0237135. doi: 10.1371/journal.pone.0237135 (PMC7446807; doi:10.1371/journal.pone.0237135)
Supplement: S2 File — For each genome, six columns are indicated: Protein_ID derived from VFDB; Protein_ID (genome); e-value, bit score; e-value and bit score. (ZIP) [file pone.0237135.s003.zip › Supplementary_material_S3_TF_virulence/GCF_000325705.1_ASM32570v1_tf_virulence.txt]

VFG000116(gb|NP_254170)	WP_015264060.1	2.46e-93	284	5.88e-96	291
VFG000116(gb|NP_254170)	WP_015266225.1	1.10e-96	295	3.13e-95	291
VFG000119(gb|NP_253948)	WP_015264975.1	2.10e-34	121	1.76e-34	121
VFG001214(gb|NP_253237)	WP_015264060.1	3.58e-99	299	1.62e-100	302
VFG001214(gb|NP_253237)	WP_015268345.1	3.23e-102	310	2.81e-102	310
VFG001386(gb|NP_215271)	WP_015266417.1	2.74e-52	167	2.15e-52	167
VFG002197(gb|NP_814691)	WP_015265680.1	4.30e-34	125	3.71e-34	125
VFG002440(gb|YP_111528)	WP_015265843.1	1.08e-29	107	8.63e-30	107
VFG038219(gb|YP_001845364)	WP_015263917.1	7.38e-46	150	5.97e-46	150
VFG045470(gb|AAM75247)	WP_015267075.1	3.31e-14	57.8	2.87e-14	57.8
VFG049018(gb|YP_002920501.1)	WP_015264957.1	4.11e-21	84.7	3.33e-21	84.7
