# Supplementary material for: Deciphering the functional diversity of DNA-binding transcription factors in Bacteria and Archaea organisms
Source: PLoS One. 2020 Aug 21;15(8):e0237135. doi: 10.1371/journal.pone.0237135 (PMC7446807; doi:10.1371/journal.pone.0237135)
Supplement: S2 File — For each genome, six columns are indicated: Protein_ID derived from VFDB; Protein_ID (genome); e-value, bit score; e-value and bit score. (ZIP) [file pone.0237135.s003.zip › Supplementary_material_S3_TF_virulence/GCF_001028705.1_ASM102870v1_tf_virulence.txt]

VFG000116(gb|NP_254170)	WP_047820422.1	9.88e-89	275	4.86e-88	273
VFG000119(gb|NP_253948)	WP_047822581.1	7.99e-34	119	1.05e-33	119
VFG001214(gb|NP_253237)	WP_047820732.1	8.54e-101	306	1.14e-100	306
VFG001386(gb|NP_215271)	WP_047821455.1	1.24e-48	157	1.39e-48	157
VFG002197(gb|NP_814691)	WP_047821032.1	3.09e-33	122	3.93e-33	122
VFG002440(gb|YP_111528)	WP_047824087.1	1.67e-17	74.3	1.81e-17	74.3
VFG002542(gb|YP_111575)	WP_047819460.1	1.73e-19	80.9	2.30e-19	80.9
VFG038205(gb|YP_001844797)	WP_047819460.1	2.16e-20	83.6	2.78e-20	83.6
VFG038219(gb|YP_001845364)	WP_047822648.1	7.31e-47	152	9.21e-47	152
VFG044083(gb|NP_250948)	WP_047824601.1	1.11e-46	156	2.86e-40	140
VFG045470(gb|AAM75247)	WP_047820748.1	2.19e-15	60.5	2.64e-15	60.5
VFG045470(gb|AAM75247)	WP_047823048.1	3.24e-16	62.4	3.79e-16	62.4
VFG049018(gb|YP_002920501.1)	WP_047819899.1	6.63e-13	62.0	2.63e-14	66.2
