# Supplementary material for: Deciphering the functional diversity of DNA-binding transcription factors in Bacteria and Archaea organisms
Source: PLoS One. 2020 Aug 21;15(8):e0237135. doi: 10.1371/journal.pone.0237135 (PMC7446807; doi:10.1371/journal.pone.0237135)
Supplement: S2 File — For each genome, six columns are indicated: Protein_ID derived from VFDB; Protein_ID (genome); e-value, bit score; e-value and bit score. (ZIP) [file pone.0237135.s003.zip › Supplementary_material_S3_TF_virulence/GCF_000723505.1_Mucivorans_M3_Nelson-Bomar-Fixed_tf_virulence.txt]

WP_038652244.1	VFG045567(gb|YP_096378)	1.46e-35	128	8.67e-36	128
WP_038654112.1	VFG001386(gb|NP_215271)	4.61e-37	127	3.26e-37	127
WP_038655639.1	VFG002440(gb|YP_111528)	1.74e-24	93.6	1.13e-24	93.6
WP_038655764.1	VFG001214(gb|NP_253237)	4.30e-110	327	3.16e-110	327
WP_038656900.1	VFG002197(gb|NP_814691)	5.46e-25	100	3.47e-25	100
