# Supplementary material for: Deciphering the functional diversity of DNA-binding transcription factors in Bacteria and Archaea organisms
Source: PLoS One. 2020 Aug 21;15(8):e0237135. doi: 10.1371/journal.pone.0237135 (PMC7446807; doi:10.1371/journal.pone.0237135)
Supplement: S2 File — For each genome, six columns are indicated: Protein_ID derived from VFDB; Protein_ID (genome); e-value, bit score; e-value and bit score. (ZIP) [file pone.0237135.s003.zip › Supplementary_material_S3_TF_virulence/GCF_000147875.1_ASM14787v1_tf_virulence.txt]

WP_013328301.1	VFG045470(gb|AAM75247)	5.17e-15	59.7	3.26e-15	59.7
WP_013330644.1	VFG001406(gb|NP_217227)	2.51e-12	61.6	1.42e-12	61.6
WP_048130546.1	VFG045470(gb|AAM75247)	2.09e-15	61.2	1.08e-15	61.2
