# Supplementary material for: Deciphering the functional diversity of DNA-binding transcription factors in Bacteria and Archaea organisms
Source: PLoS One. 2020 Aug 21;15(8):e0237135. doi: 10.1371/journal.pone.0237135 (PMC7446807; doi:10.1371/journal.pone.0237135)
Supplement: S2 File — For each genome, six columns are indicated: Protein_ID derived from VFDB; Protein_ID (genome); e-value, bit score; e-value and bit score. (ZIP) [file pone.0237135.s003.zip › Supplementary_material_S3_TF_virulence/GCF_000021765.1_ASM2176v1_tf_virulence.txt]

VFG000116(gb|NP_254170)	WP_004319523.1	8.72e-101	306	9.93e-98	298
VFG000119(gb|NP_253948)	WP_012585012.1	5.23e-38	130	3.75e-46	152
VFG001214(gb|NP_253237)	WP_004299651.1	1.29e-177	502	0.0	514
VFG001248(gb|NP_249788)	WP_012585817.1	3.77e-82	262	1.67e-80	258
VFG001249(gb|NP_249790)	WP_004321897.1	3.02e-162	464	3.84e-165	471
VFG001386(gb|NP_215271)	WP_012585360.1	1.18e-50	162	2.63e-53	169
VFG001386(gb|NP_215271)	WP_012586274.1	4.52e-52	166	4.23e-52	166
VFG002358(gb|YP_001006783)	WP_004309313.1	1.61e-71	212	1.67e-71	212
VFG002440(gb|YP_111528)	WP_012584960.1	3.44e-32	114	3.56e-32	114
VFG002448(gb|YP_111536)	WP_012584879.1	1.03e-24	86.7	1.25e-20	76.3
VFG009553(gb|YP_177876)	WP_012585537.1	1.20e-17	79.0	1.27e-17	79.0
VFG038219(gb|YP_001845364)	WP_004321260.1	6.17e-58	181	6.78e-58	181
VFG038219(gb|YP_001845364)	WP_004322133.1	2.25e-57	180	2.49e-57	180
VFG044083(gb|NP_250948)	WP_012585237.1	2.16e-51	169	2.44e-43	147
VFG049114(gb|YP_002918199.1)	WP_012584383.1	1.40e-17	78.6	1.43e-17	78.6
VFG049118(gb|YP_002918201.1)	WP_012584847.1	3.64e-38	132	3.64e-38	132
