# Supplementary material for: Deciphering the functional diversity of DNA-binding transcription factors in Bacteria and Archaea organisms
Source: PLoS One. 2020 Aug 21;15(8):e0237135. doi: 10.1371/journal.pone.0237135 (PMC7446807; doi:10.1371/journal.pone.0237135)
Supplement: S2 File — For each genome, six columns are indicated: Protein_ID derived from VFDB; Protein_ID (genome); e-value, bit score; e-value and bit score. (ZIP) [file pone.0237135.s003.zip › Supplementary_material_S3_TF_virulence/GCF_001038625.1_ASM103862v1_tf_virulence.txt]

VFG000119(gb|NP_253948)	WP_048030085.1	3.06e-26	100	2.56e-26	100
VFG001248(gb|NP_249788)	WP_007064959.1	5.67e-77	242	3.63e-75	237
VFG001284(gb|NP_647402)	WP_007060548.1	2.71e-09	52.0	2.64e-09	52.0
VFG001386(gb|NP_215271)	WP_007064912.1	4.10e-64	197	3.19e-64	197
VFG001713(gb|NP_755457)	WP_007061077.1	1.24e-08	49.3	1.02e-08	49.3
VFG002194(gb|NP_815519)	WP_007062818.1	1.04e-18	79.7	8.74e-19	79.7
VFG002194(gb|NP_815519)	WP_007062941.1	2.51e-17	75.9	2.07e-17	75.9
VFG002197(gb|NP_814691)	WP_007064168.1	2.37e-42	147	1.97e-42	147
VFG002440(gb|YP_111528)	WP_007060852.1	6.97e-22	87.0	5.79e-22	87.0
VFG002440(gb|YP_111528)	WP_007061305.1	1.65e-23	91.3	1.33e-23	91.3
VFG038219(gb|YP_001845364)	WP_007059882.1	1.29e-56	177	1.04e-56	177
VFG038219(gb|YP_001845364)	WP_007060226.1	4.81e-54	171	3.85e-54	171
VFG038219(gb|YP_001845364)	WP_007061492.1	1.81e-54	172	1.48e-54	172
VFG038219(gb|YP_001845364)	WP_007062801.1	4.39e-54	171	3.60e-54	171
VFG038397(gb|YP_856376)	WP_048030647.1	1.59e-60	205	1.40e-60	205
VFG038763(gb|YP_857330)	WP_007064959.1	1.78e-79	248	1.08e-79	248
VFG038763(gb|YP_857330)	WP_048030641.1	5.92e-80	253	5.77e-80	253
VFG043319(gb|YP_094888)	WP_007065051.1	3.57e-79	255	3.99e-79	255
VFG043319(gb|YP_094888)	WP_048030641.1	3.37e-76	243	3.18e-76	243
VFG044083(gb|NP_250948)	WP_007060620.1	8.48e-20	85.1	9.51e-15	70.1
VFG045470(gb|AAM75247)	WP_007061194.1	1.91e-12	53.5	1.63e-12	53.5
VFG045470(gb|AAM75247)	WP_007062541.1	7.47e-12	52.0	6.77e-12	52.0
VFG049114(gb|YP_002918199.1)	WP_007060508.1	1.93e-13	66.6	1.53e-13	66.6
VFG049118(gb|YP_002918201.1)	WP_048030112.1	4.24e-40	137	3.32e-40	137
