# Supplementary material for: Deciphering the functional diversity of DNA-binding transcription factors in Bacteria and Archaea organisms
Source: PLoS One. 2020 Aug 21;15(8):e0237135. doi: 10.1371/journal.pone.0237135 (PMC7446807; doi:10.1371/journal.pone.0237135)
Supplement: S2 File — For each genome, six columns are indicated: Protein_ID derived from VFDB; Protein_ID (genome); e-value, bit score; e-value and bit score. (ZIP) [file pone.0237135.s003.zip › Supplementary_material_S3_TF_virulence/GCF_001189535.1_ASM118953v1_tf_virulence.txt]

WP_050346553.1	VFG001372(gb|NP_344886)	3.77e-23	96.3	2.41e-23	96.7
WP_050346647.1	VFG049118(gb|YP_002918201.1)	5.61e-24	94.7	4.36e-24	94.7
WP_050346680.1	VFG001406(gb|NP_217227)	1.52e-74	223	6.62e-72	216
WP_050346696.1	VFG001386(gb|NP_215271)	5.89e-96	278	4.62e-96	278
WP_050346748.1	VFG038219(gb|YP_001845364)	9.64e-52	164	7.55e-52	164
WP_050347581.1	VFG005767(gb|NP_687682)	7.53e-48	155	6.26e-45	147
WP_050347686.1	VFG000119(gb|NP_253948)	1.04e-33	120	7.17e-34	120
WP_050347945.1	VFG038690(gb|YP_855920)	1.75e-07	48.9	6.72e-10	55.8
WP_050348856.1	VFG044083(gb|NP_250948)	8.85e-08	49.7	5.27e-11	58.9
WP_050349343.1	VFG002440(gb|YP_111528)	8.04e-28	103	5.46e-28	103
