# Supplementary material for: Deciphering the functional diversity of DNA-binding transcription factors in Bacteria and Archaea organisms
Source: PLoS One. 2020 Aug 21;15(8):e0237135. doi: 10.1371/journal.pone.0237135 (PMC7446807; doi:10.1371/journal.pone.0237135)
Supplement: S2 File — For each genome, six columns are indicated: Protein_ID derived from VFDB; Protein_ID (genome); e-value, bit score; e-value and bit score. (ZIP) [file pone.0237135.s003.zip › Supplementary_material_S3_TF_virulence/GCF_000011345.1_ASM1134v1_tf_virulence.txt]

NP_681513.1	VFG049018(gb|YP_002920501.1)	6.68e-18	75.9	4.00e-18	75.9
NP_681996.1	VFG049114(gb|YP_002918199.1)	5.83e-10	56.6	3.00e-10	56.6
NP_682292.1	VFG005767(gb|NP_687682)	3.33e-66	202	1.89e-66	202
NP_683154.1	VFG001386(gb|NP_215271)	2.44e-50	162	1.39e-50	162
NP_683154.1	VFG038219(gb|YP_001845364)	1.38e-51	165	7.61e-52	165
