# Supplementary material for: Deciphering the functional diversity of DNA-binding transcription factors in Bacteria and Archaea organisms
Source: PLoS One. 2020 Aug 21;15(8):e0237135. doi: 10.1371/journal.pone.0237135 (PMC7446807; doi:10.1371/journal.pone.0237135)
Supplement: S2 File — For each genome, six columns are indicated: Protein_ID derived from VFDB; Protein_ID (genome); e-value, bit score; e-value and bit score. (ZIP) [file pone.0237135.s003.zip › Supplementary_material_S3_TF_virulence/GCF_000007605.1_ASM760v1_tf_virulence.txt]

WP_011006128.1	VFG001214(gb|NP_253237)	7.62e-110	326	2.30e-110	326
WP_011006128.1	VFG001249(gb|NP_249790)	3.44e-113	336	1.84e-113	335
WP_011006128.1	VFG038755(gb|YP_857328)	1.33e-107	320	3.51e-108	321
WP_011006128.1	VFG043345(gb|YP_095788)	1.24e-111	331	3.80e-112	331
