# Supplementary material for: Deciphering the functional diversity of DNA-binding transcription factors in Bacteria and Archaea organisms
Source: PLoS One. 2020 Aug 21;15(8):e0237135. doi: 10.1371/journal.pone.0237135 (PMC7446807; doi:10.1371/journal.pone.0237135)
Supplement: S2 File — For each genome, six columns are indicated: Protein_ID derived from VFDB; Protein_ID (genome); e-value, bit score; e-value and bit score. (ZIP) [file pone.0237135.s003.zip › Supplementary_material_S3_TF_virulence/GCF_000953475.1_MfumSolVChr1_tf_virulence.txt]

WP_009058478.1	VFG043350(gb|YP_095809)	3.93e-12	62.8	1.74e-12	62.8
WP_009058535.1	VFG001214(gb|NP_253237)	6.08e-100	303	3.15e-100	303
WP_009058607.1	VFG044083(gb|NP_250948)	2.01e-11	60.5	8.32e-16	72.8
WP_009058607.1	VFG049114(gb|YP_002918199.1)	2.86e-11	60.1	1.48e-11	60.1
WP_009059175.1	VFG000116(gb|NP_254170)	2.71e-108	326	1.36e-108	326
WP_009059175.1	VFG001214(gb|NP_253237)	3.10e-103	313	3.86e-102	309
WP_009059175.1	VFG001249(gb|NP_249790)	3.27e-102	311	2.31e-102	311
WP_009059943.1	VFG002440(gb|YP_111528)	5.90e-33	116	2.99e-33	116
WP_009060115.1	VFG002085(gb|NP_232518)	7.43e-64	214	3.30e-64	214
WP_009060571.1	VFG002538(gb|YP_110896)	1.41e-24	95.5	7.60e-24	92.4
WP_009060767.1	VFG001386(gb|NP_215271)	8.93e-54	170	5.12e-54	170
WP_009060843.1	VFG002440(gb|YP_111528)	7.12e-32	113	3.54e-32	113
WP_009060985.1	VFG005767(gb|NP_687682)	2.48e-57	179	1.25e-57	179
WP_009061499.1	VFG001214(gb|NP_253237)	2.01e-105	318	1.01e-105	318
WP_009061548.1	VFG038219(gb|YP_001845364)	1.18e-39	134	6.22e-40	134
