# Supplementary material for: Deciphering the functional diversity of DNA-binding transcription factors in Bacteria and Archaea organisms
Source: PLoS One. 2020 Aug 21;15(8):e0237135. doi: 10.1371/journal.pone.0237135 (PMC7446807; doi:10.1371/journal.pone.0237135)
Supplement: S2 File — For each genome, six columns are indicated: Protein_ID derived from VFDB; Protein_ID (genome); e-value, bit score; e-value and bit score. (ZIP) [file pone.0237135.s003.zip › Supplementary_material_S3_TF_virulence/GCF_000020945.1_ASM2094v1_tf_virulence.txt]

WP_012544037.1	VFG045470(gb|AAM75247)	1.67e-14	58.5	5.34e-15	58.5
WP_012544132.1	VFG002197(gb|NP_814691)	5.82e-35	127	1.90e-35	127
WP_012544721.1	VFG001214(gb|NP_253237)	8.13e-106	318	2.56e-106	318
WP_012544721.1	VFG043345(gb|YP_095788)	3.11e-102	310	9.98e-103	310
WP_012544833.1	VFG001386(gb|NP_215271)	1.27e-48	157	4.06e-42	139
WP_012544833.1	VFG038219(gb|YP_001845364)	1.67e-51	164	2.87e-44	144
