# Supplementary material for: Deciphering the functional diversity of DNA-binding transcription factors in Bacteria and Archaea organisms
Source: PLoS One. 2020 Aug 21;15(8):e0237135. doi: 10.1371/journal.pone.0237135 (PMC7446807; doi:10.1371/journal.pone.0237135)
Supplement: S2 File — For each genome, six columns are indicated: Protein_ID derived from VFDB; Protein_ID (genome); e-value, bit score; e-value and bit score. (ZIP) [file pone.0237135.s003.zip › Supplementary_material_S3_TF_virulence/GCF_000012665.1_ASM1266v1_tf_virulence.txt]

VFG000116(gb|NP_254170)	WP_011366285.1	2.61e-105	317	2.09e-103	313
VFG000119(gb|NP_253948)	WP_011366326.1	1.18e-24	95.9	1.63e-24	95.9
VFG001214(gb|NP_253237)	WP_011366285.1	5.36e-107	322	7.08e-107	322
VFG001214(gb|NP_253237)	WP_011369272.1	5.81e-108	324	7.56e-108	324
VFG001214(gb|NP_253237)	WP_027181343.1	4.49e-102	308	5.80e-102	308
VFG001248(gb|NP_249788)	WP_011368770.1	1.81e-96	296	2.84e-93	288
VFG001249(gb|NP_249790)	WP_011366285.1	1.56e-105	319	3.34e-103	313
VFG001249(gb|NP_249790)	WP_011368229.1	2.04e-105	318	1.00e-102	312
VFG001249(gb|NP_249790)	WP_011369272.1	4.41e-102	310	1.04e-101	309
VFG001249(gb|NP_249790)	WP_027181343.1	3.08e-102	310	1.11e-100	306
VFG001386(gb|NP_215271)	WP_011368258.1	2.57e-51	164	3.01e-51	164
VFG002440(gb|YP_111528)	WP_011367021.1	3.23e-38	129	4.07e-38	129
VFG005767(gb|NP_687682)	WP_011368295.1	4.88e-58	181	6.34e-58	181
VFG038219(gb|YP_001845364)	WP_011368258.1	4.80e-51	162	5.83e-51	162
VFG038755(gb|YP_857328)	WP_027181343.1	1.40e-105	318	1.69e-102	310
VFG038763(gb|YP_857330)	WP_011368731.1	1.41e-93	284	4.61e-100	300
VFG043319(gb|YP_094888)	WP_011369272.1	7.47e-105	317	9.19e-105	317
VFG043345(gb|YP_095788)	WP_011366285.1	5.48e-102	309	7.11e-102	309
VFG043345(gb|YP_095788)	WP_027181343.1	6.58e-106	319	8.36e-106	319
VFG044083(gb|NP_250948)	WP_011368349.1	3.88e-26	102	6.75e-21	87.8
