# Supplementary material for: Deciphering the functional diversity of DNA-binding transcription factors in Bacteria and Archaea organisms
Source: PLoS One. 2020 Aug 21;15(8):e0237135. doi: 10.1371/journal.pone.0237135 (PMC7446807; doi:10.1371/journal.pone.0237135)
Supplement: S2 File — For each genome, six columns are indicated: Protein_ID derived from VFDB; Protein_ID (genome); e-value, bit score; e-value and bit score. (ZIP) [file pone.0237135.s003.zip › Supplementary_material_S3_TF_virulence/GCF_000023025.1_ASM2302v1_tf_virulence.txt]

VFG000118(gb|NP_253942)	WP_015820101.1	1.61e-41	133	1.40e-41	133
VFG000119(gb|NP_253948)	WP_015820696.1	9.27e-92	268	8.18e-92	268
VFG000208(gb|NP_250404)	WP_015817176.1	3.11e-16	73.6	2.61e-16	73.6
VFG001214(gb|NP_253237)	WP_015820830.1	0.0	545	0.0	545
VFG001248(gb|NP_249788)	WP_015818173.1	0.0	565	0.0	546
VFG001249(gb|NP_249790)	WP_015819717.1	1.33e-179	509	5.73e-176	499
VFG001386(gb|NP_215271)	WP_015818215.1	1.44e-46	152	1.17e-46	152
VFG001386(gb|NP_215271)	WP_015819414.1	8.49e-49	157	7.21e-49	157
VFG001386(gb|NP_215271)	WP_015820444.1	1.30e-47	155	1.12e-47	155
VFG002197(gb|NP_814691)	WP_015817020.1	2.95e-29	112	2.62e-29	112
VFG002197(gb|NP_814691)	WP_015817907.1	2.42e-30	115	2.22e-30	115
VFG002440(gb|YP_111528)	WP_015819160.1	1.89e-27	101	1.65e-27	101
VFG004125(gb|NP_460113)	WP_015817502.1	1.79e-25	96.3	1.64e-25	96.3
VFG038219(gb|YP_001845364)	WP_026160505.1	3.77e-90	263	3.28e-90	263
VFG044083(gb|NP_250948)	WP_015818273.1	1.06e-38	135	2.78e-36	129
VFG044083(gb|NP_250948)	WP_015818964.1	9.16e-39	136	2.48e-31	116
VFG045470(gb|AAM75247)	WP_015819762.1	3.66e-15	60.5	3.65e-15	60.5
VFG049114(gb|YP_002918199.1)	WP_015819073.1	1.13e-17	78.6	9.74e-18	78.6
