# Supplementary material for: Deciphering the functional diversity of DNA-binding transcription factors in Bacteria and Archaea organisms
Source: PLoS One. 2020 Aug 21;15(8):e0237135. doi: 10.1371/journal.pone.0237135 (PMC7446807; doi:10.1371/journal.pone.0237135)
Supplement: S2 File — For each genome, six columns are indicated: Protein_ID derived from VFDB; Protein_ID (genome); e-value, bit score; e-value and bit score. (ZIP) [file pone.0237135.s003.zip › Supplementary_material_S3_TF_virulence/GCF_000706685.1_ASM70668v1_tf_virulence.txt]

WP_029377074.1	VFG001386(gb|NP_215271)	2.33e-56	177	1.42e-56	177
WP_029377498.1	VFG005767(gb|NP_687682)	3.05e-65	200	1.74e-65	200
WP_029378070.1	VFG045470(gb|AAM75247)	2.03e-16	63.2	1.17e-16	63.2
WP_029378099.1	VFG049118(gb|YP_002918201.1)	1.59e-20	85.1	9.99e-21	85.1
WP_029378325.1	VFG000119(gb|NP_253948)	2.69e-27	102	1.13e-25	97.8
WP_029378371.1	VFG002440(gb|YP_111528)	4.96e-33	115	2.96e-33	115
WP_029378693.1	VFG038219(gb|YP_001845364)	9.22e-58	180	5.46e-58	180
WP_029378924.1	VFG002194(gb|NP_815519)	7.98e-19	79.7	4.72e-19	79.7
WP_038678488.1	VFG001234(gb|NP_249107)	2.41e-20	85.1	1.26e-20	85.1
WP_038678534.1	VFG002197(gb|NP_814691)	3.03e-44	152	1.75e-44	152
WP_040138592.1	VFG045470(gb|AAM75247)	2.48e-15	60.5	1.56e-15	60.5
WP_042361781.1	VFG001284(gb|NP_647402)	1.01e-61	187	5.38e-62	187
