# Supplementary material for: Deciphering the functional diversity of DNA-binding transcription factors in Bacteria and Archaea organisms
Source: PLoS One. 2020 Aug 21;15(8):e0237135. doi: 10.1371/journal.pone.0237135 (PMC7446807; doi:10.1371/journal.pone.0237135)
Supplement: S2 File — For each genome, six columns are indicated: Protein_ID derived from VFDB; Protein_ID (genome); e-value, bit score; e-value and bit score. (ZIP) [file pone.0237135.s003.zip › Supplementary_material_S3_TF_virulence/GCF_001548015.1_ASM154801v1_tf_virulence.txt]

VFG000116(gb|NP_254170)	WP_060850657.1	2.53e-95	293	3.67e-93	287
VFG000167(gb|NP_252917)	WP_060850332.1	1.10e-49	163	6.81e-50	163
VFG001214(gb|NP_253237)	WP_048429567.1	5.87e-100	305	4.22e-100	305
VFG001214(gb|NP_253237)	WP_060850657.1	9.25e-96	294	6.79e-96	294
VFG001234(gb|NP_249107)	WP_060846678.1	3.17e-25	99.0	2.29e-25	99.0
VFG001249(gb|NP_249790)	WP_060845717.1	3.26e-95	293	4.01e-100	305
VFG001386(gb|NP_215271)	WP_060849267.1	1.25e-53	170	7.66e-54	170
VFG002197(gb|NP_814691)	WP_060845709.1	2.64e-22	93.2	4.21e-28	108
VFG002197(gb|NP_814691)	WP_060851072.1	4.18e-22	92.8	2.76e-22	92.8
VFG002438(gb|YP_111526)	WP_060848963.1	5.26e-12	63.5	1.96e-11	61.2
VFG002440(gb|YP_111528)	WP_060847189.1	4.52e-28	103	2.95e-28	103
VFG002440(gb|YP_111528)	WP_060850614.1	7.66e-30	108	5.01e-30	108
VFG002440(gb|YP_111528)	WP_060851086.1	4.29e-29	106	2.80e-29	106
VFG002538(gb|YP_110896)	WP_060850971.1	4.42e-19	80.9	2.95e-19	80.9
VFG002542(gb|YP_111575)	WP_060849790.1	1.94e-20	84.3	1.37e-20	84.3
VFG002543(gb|YP_110332)	WP_060845705.1	2.69e-33	118	6.11e-31	111
VFG038205(gb|YP_001844797)	WP_060849790.1	3.57e-21	86.3	2.42e-21	86.3
VFG038219(gb|YP_001845364)	WP_060849085.1	9.65e-63	194	6.82e-63	194
VFG038755(gb|YP_857328)	WP_060845717.1	1.08e-97	298	1.05e-105	318
VFG043319(gb|YP_094888)	WP_060848853.1	6.61e-85	266	4.70e-93	287
VFG043345(gb|YP_095788)	WP_060848759.1	3.91e-91	281	2.54e-91	281
VFG044083(gb|NP_250948)	WP_060845214.1	6.04e-40	139	6.37e-35	125
VFG044083(gb|NP_250948)	WP_060849959.1	5.09e-42	144	1.76e-36	129
VFG049018(gb|YP_002920501.1)	WP_060847189.1	1.16e-29	107	7.86e-30	107
VFG049018(gb|YP_002920501.1)	WP_060850614.1	3.18e-30	108	2.15e-30	108
VFG049018(gb|YP_002920501.1)	WP_060851086.1	1.06e-29	107	7.14e-30	107
VFG049114(gb|YP_002918199.1)	WP_060849984.1	1.10e-13	67.8	7.04e-14	67.8
VFG049118(gb|YP_002918201.1)	WP_060847114.1	2.13e-16	74.3	1.34e-16	74.3
VFG049118(gb|YP_002918201.1)	WP_060851188.1	1.88e-17	77.4	1.21e-17	77.4
