# Supplementary material for: Deciphering the functional diversity of DNA-binding transcription factors in Bacteria and Archaea organisms
Source: PLoS One. 2020 Aug 21;15(8):e0237135. doi: 10.1371/journal.pone.0237135 (PMC7446807; doi:10.1371/journal.pone.0237135)
Supplement: S2 File — For each genome, six columns are indicated: Protein_ID derived from VFDB; Protein_ID (genome); e-value, bit score; e-value and bit score. (ZIP) [file pone.0237135.s003.zip › Supplementary_material_S3_TF_virulence/GCF_000016885.1_ASM1688v1_tf_virulence.txt]

WP_011959489.1	VFG038219(gb|YP_001845364)	2.17e-152	420	1.32e-152	420
WP_011959983.1	VFG001386(gb|NP_215271)	7.42e-48	155	4.55e-48	155
WP_011960276.1	VFG038839(gb|YP_858598)	4.90e-43	143	2.92e-43	143
WP_011960670.1	VFG002440(gb|YP_111528)	4.70e-25	95.1	3.01e-25	95.1
WP_011961154.1	VFG049114(gb|YP_002918199.1)	2.93e-13	65.9	1.87e-13	65.9
WP_011961509.1	VFG044083(gb|NP_250948)	2.03e-38	135	1.32e-46	155
WP_041773305.1	VFG044083(gb|NP_250948)	6.27e-40	138	6.15e-45	151
WP_041773345.1	VFG001214(gb|NP_253237)	5.70e-86	272	2.71e-86	272
WP_041773345.1	VFG001249(gb|NP_249790)	5.96e-83	265	3.15e-83	265
