# Supplementary material for: Deciphering the functional diversity of DNA-binding transcription factors in Bacteria and Archaea organisms
Source: PLoS One. 2020 Aug 21;15(8):e0237135. doi: 10.1371/journal.pone.0237135 (PMC7446807; doi:10.1371/journal.pone.0237135)
Supplement: S2 File — For each genome, six columns are indicated: Protein_ID derived from VFDB; Protein_ID (genome); e-value, bit score; e-value and bit score. (ZIP) [file pone.0237135.s003.zip › Supplementary_material_S3_TF_virulence/GCF_000062885.1_ASM6288v1_tf_virulence.txt]

VFG000119(gb|NP_253948)	WP_009948388.1	2.00e-25	98.6	3.09e-27	102
VFG000119(gb|NP_253948)	WP_031334463.1	1.38e-24	96.3	8.47e-25	96.3
VFG001234(gb|NP_249107)	WP_009948397.1	1.20e-17	78.2	7.24e-18	78.2
VFG001386(gb|NP_215271)	WP_011874943.1	1.15e-96	281	6.69e-97	281
VFG001406(gb|NP_217227)	WP_009947362.1	2.33e-96	278	1.36e-96	278
VFG002197(gb|NP_814691)	WP_009946317.1	1.55e-31	119	6.78e-33	121
VFG002197(gb|NP_814691)	WP_009950326.1	6.03e-30	114	3.67e-30	114
VFG002440(gb|YP_111528)	WP_011874049.1	2.25e-26	99.4	1.28e-26	99.4
VFG002440(gb|YP_111528)	WP_011875295.1	5.36e-28	103	3.06e-28	103
VFG002440(gb|YP_111528)	WP_021341546.1	2.45e-28	104	2.19e-30	108
VFG038219(gb|YP_001845364)	WP_009943965.1	1.15e-51	165	6.39e-52	165
VFG038219(gb|YP_001845364)	WP_044548066.1	1.57e-48	157	7.64e-55	172
VFG044083(gb|NP_250948)	WP_009942829.1	7.69e-20	85.5	2.39e-13	66.2
VFG049018(gb|YP_002920501.1)	WP_009946731.1	2.64e-20	82.8	1.50e-20	82.8
VFG049114(gb|YP_002918199.1)	WP_009942268.1	3.65e-13	66.2	2.11e-13	66.2
VFG049118(gb|YP_002918201.1)	WP_009945435.1	1.14e-43	147	6.39e-44	147
