# Supplementary material for: Deciphering the functional diversity of DNA-binding transcription factors in Bacteria and Archaea organisms
Source: PLoS One. 2020 Aug 21;15(8):e0237135. doi: 10.1371/journal.pone.0237135 (PMC7446807; doi:10.1371/journal.pone.0237135)
Supplement: S2 File — For each genome, six columns are indicated: Protein_ID derived from VFDB; Protein_ID (genome); e-value, bit score; e-value and bit score. (ZIP) [file pone.0237135.s003.zip › Supplementary_material_S3_TF_virulence/GCF_000020505.1_ASM2050v1_tf_virulence.txt]

WP_012501368.1	VFG039696(gb|NP_821048)	1.28e-26	105	5.63e-27	105
WP_012501410.1	VFG045567(gb|YP_096378)	8.17e-50	165	3.95e-50	165
WP_012501910.1	VFG038219(gb|YP_001845364)	2.64e-42	140	1.41e-39	133
WP_012502451.1	VFG001386(gb|NP_215271)	4.19e-55	173	2.25e-55	173
WP_012502815.1	VFG038763(gb|YP_857330)	1.51e-83	259	1.16e-81	253
WP_012503061.1	VFG001713(gb|NP_755457)	3.74e-07	44.7	2.21e-07	44.7
