# Supplementary material for: Deciphering the functional diversity of DNA-binding transcription factors in Bacteria and Archaea organisms
Source: PLoS One. 2020 Aug 21;15(8):e0237135. doi: 10.1371/journal.pone.0237135 (PMC7446807; doi:10.1371/journal.pone.0237135)
Supplement: S2 File — For each genome, six columns are indicated: Protein_ID derived from VFDB; Protein_ID (genome); e-value, bit score; e-value and bit score. (ZIP) [file pone.0237135.s003.zip › Supplementary_material_S3_TF_virulence/GCF_000577895.1_M2_40_tf_virulence.txt]

WP_044036269.1	VFG002197(gb|NP_814691)	5.40e-49	164	4.11e-49	164
WP_044037055.1	VFG002194(gb|NP_815519)	2.08e-24	94.7	1.56e-24	94.7
WP_044038162.1	VFG043350(gb|YP_095809)	2.21e-57	183	1.72e-57	183
WP_044038562.1	VFG038219(gb|YP_001845364)	4.15e-57	178	3.30e-57	178
WP_044038781.1	VFG001386(gb|NP_215271)	5.35e-59	184	4.29e-59	184
WP_044038781.1	VFG038219(gb|YP_001845364)	2.47e-57	179	1.91e-57	179
WP_044039170.1	VFG039386(gb|NP_819821)	6.45e-15	64.7	4.73e-15	64.7
WP_044039561.1	VFG005767(gb|NP_687682)	6.03e-59	184	4.41e-59	184
WP_044039561.1	VFG038839(gb|YP_858598)	3.12e-58	182	2.37e-58	182
WP_044040577.1	VFG002440(gb|YP_111528)	2.89e-20	82.4	2.29e-20	82.4
