# Supplementary material for: Deciphering the functional diversity of DNA-binding transcription factors in Bacteria and Archaea organisms
Source: PLoS One. 2020 Aug 21;15(8):e0237135. doi: 10.1371/journal.pone.0237135 (PMC7446807; doi:10.1371/journal.pone.0237135)
Supplement: S2 File — For each genome, six columns are indicated: Protein_ID derived from VFDB; Protein_ID (genome); e-value, bit score; e-value and bit score. (ZIP) [file pone.0237135.s003.zip › Supplementary_material_S3_TF_virulence/GCF_000024045.1_ASM2404v1_tf_virulence.txt]

VFG001386(gb|NP_215271)	WP_012594746.1	1.03e-48	157	9.30e-49	157
VFG001386(gb|NP_215271)	WP_012595589.1	1.88e-50	162	1.84e-50	162
VFG001386(gb|NP_215271)	WP_012596582.1	9.52e-50	160	8.63e-50	160
VFG001386(gb|NP_215271)	WP_015784289.1	1.53e-49	160	1.54e-49	160
VFG001713(gb|NP_755457)	WP_015783269.1	1.65e-09	51.2	1.30e-09	50.8
VFG002440(gb|YP_111528)	WP_012595129.1	4.80e-23	90.1	4.95e-23	90.1
VFG005767(gb|NP_687682)	WP_015785241.1	1.58e-66	203	1.64e-66	203
VFG038219(gb|YP_001845364)	WP_012595589.1	1.99e-48	157	2.03e-48	157
VFG043350(gb|YP_095809)	WP_015785063.1	1.75e-15	72.8	2.09e-15	72.8
VFG044083(gb|NP_250948)	WP_012593656.1	3.85e-41	142	2.34e-35	126
VFG049114(gb|YP_002918199.1)	WP_012593841.1	8.73e-11	58.9	9.26e-11	58.9
