# Supplementary material for: Deciphering the functional diversity of DNA-binding transcription factors in Bacteria and Archaea organisms
Source: PLoS One. 2020 Aug 21;15(8):e0237135. doi: 10.1371/journal.pone.0237135 (PMC7446807; doi:10.1371/journal.pone.0237135)
Supplement: S2 File — For each genome, six columns are indicated: Protein_ID derived from VFDB; Protein_ID (genome); e-value, bit score; e-value and bit score. (ZIP) [file pone.0237135.s003.zip › Supplementary_material_S3_TF_virulence/GCF_000747585.1_ASM74758v1_tf_virulence.txt]

WP_013773007.1	VFG004125(gb|NP_460113)	6.27e-13	62.0	2.40e-13	62.0
WP_013773686.1	VFG001406(gb|NP_217227)	3.90e-15	68.6	1.49e-15	68.6
WP_013773805.1	VFG001284(gb|NP_647402)	1.00e-06	44.3	3.29e-07	44.3
WP_013773835.1	VFG002197(gb|NP_814691)	6.71e-45	153	2.41e-45	153
WP_013774564.1	VFG049118(gb|YP_002918201.1)	1.02e-17	77.4	3.96e-18	77.4
WP_048589925.1	VFG001386(gb|NP_215271)	1.68e-56	177	6.34e-57	177
WP_048589925.1	VFG038219(gb|YP_001845364)	7.42e-58	180	2.70e-58	180
