# Supplementary material for: Deciphering the functional diversity of DNA-binding transcription factors in Bacteria and Archaea organisms
Source: PLoS One. 2020 Aug 21;15(8):e0237135. doi: 10.1371/journal.pone.0237135 (PMC7446807; doi:10.1371/journal.pone.0237135)
Supplement: S2 File — For each genome, six columns are indicated: Protein_ID derived from VFDB; Protein_ID (genome); e-value, bit score; e-value and bit score. (ZIP) [file pone.0237135.s003.zip › Supplementary_material_S3_TF_virulence/GCF_001548075.1_ASM154807v1_tf_virulence.txt]

VFG000167(gb|NP_252917)	WP_060835906.1	3.64e-53	172	4.02e-53	172
VFG000208(gb|NP_250404)	WP_060834775.1	2.75e-07	47.4	2.61e-07	47.4
VFG001214(gb|NP_253237)	WP_060834220.1	1.31e-84	265	4.39e-89	276
VFG001214(gb|NP_253237)	WP_060834867.1	9.63e-83	259	1.05e-82	259
VFG001234(gb|NP_249107)	WP_060836643.1	5.51e-18	78.2	5.55e-20	84.0
VFG001249(gb|NP_249790)	WP_060834220.1	1.63e-85	268	1.08e-86	271
VFG001386(gb|NP_215271)	WP_060834753.1	9.49e-49	157	9.13e-49	157
VFG002197(gb|NP_814691)	WP_060836696.1	5.16e-28	108	6.73e-32	119
VFG002440(gb|YP_111528)	WP_042465201.1	5.95e-20	81.3	5.66e-20	81.3
VFG002542(gb|YP_111575)	WP_060836410.1	1.14e-21	86.7	1.22e-21	86.7
VFG038205(gb|YP_001844797)	WP_060834577.1	3.07e-15	69.7	3.29e-15	69.7
VFG038219(gb|YP_001845364)	WP_060836594.1	1.80e-48	156	1.82e-48	156
VFG043345(gb|YP_095788)	WP_060834220.1	4.92e-85	266	5.75e-86	268
VFG044083(gb|NP_250948)	WP_060836064.1	4.83e-49	162	1.20e-41	143
VFG049114(gb|YP_002918199.1)	WP_060835577.1	4.46e-13	65.1	1.96e-12	63.2
VFG049118(gb|YP_002918201.1)	WP_060833712.1	1.69e-48	159	1.77e-48	159
