# Supplementary material for: Deciphering the functional diversity of DNA-binding transcription factors in Bacteria and Archaea organisms
Source: PLoS One. 2020 Aug 21;15(8):e0237135. doi: 10.1371/journal.pone.0237135 (PMC7446807; doi:10.1371/journal.pone.0237135)
Supplement: S2 File — For each genome, six columns are indicated: Protein_ID derived from VFDB; Protein_ID (genome); e-value, bit score; e-value and bit score. (ZIP) [file pone.0237135.s003.zip › Supplementary_material_S3_TF_virulence/GCF_000725365.1_ASM72536v1_tf_virulence.txt]

VFG000119(gb|NP_253948)	WP_038562869.1	4.62e-22	88.2	5.91e-22	88.2
VFG001234(gb|NP_249107)	WP_038564367.1	1.04e-24	95.9	1.33e-24	95.9
VFG001386(gb|NP_215271)	WP_038562167.1	8.79e-61	188	1.07e-60	188
VFG001386(gb|NP_215271)	WP_038562669.1	1.69e-61	189	2.05e-61	189
VFG001415(gb|NP_218004)	WP_038563427.1	9.40e-16	72.4	3.87e-14	68.2
VFG001713(gb|NP_755457)	WP_038559017.1	4.43e-08	47.0	4.30e-08	47.0
VFG002197(gb|NP_814691)	WP_038562286.1	4.88e-41	143	6.27e-41	143
VFG002440(gb|YP_111528)	WP_038563912.1	9.15e-28	101	1.12e-27	101
VFG002440(gb|YP_111528)	WP_038564508.1	3.21e-27	100	9.40e-30	107
VFG005767(gb|NP_687682)	WP_038560099.1	7.71e-66	201	1.03e-65	201
VFG007177(gb|NP_798078)	WP_038557670.1	2.63e-13	65.1	3.14e-13	65.1
VFG038219(gb|YP_001845364)	WP_038562644.1	5.29e-57	178	6.79e-57	178
VFG042390(gb|YP_540132)	WP_038559017.1	2.01e-07	45.1	1.92e-07	45.1
VFG044083(gb|NP_250948)	WP_038558716.1	1.79e-12	63.2	2.75e-09	53.9
VFG045470(gb|AAM75247)	WP_038565453.1	3.17e-17	65.1	4.21e-17	65.1
VFG049118(gb|YP_002918201.1)	WP_038562879.1	1.80e-34	122	4.46e-38	131
