# Supplementary material for: Deciphering the functional diversity of DNA-binding transcription factors in Bacteria and Archaea organisms
Source: PLoS One. 2020 Aug 21;15(8):e0237135. doi: 10.1371/journal.pone.0237135 (PMC7446807; doi:10.1371/journal.pone.0237135)
Supplement: S2 File — For each genome, six columns are indicated: Protein_ID derived from VFDB; Protein_ID (genome); e-value, bit score; e-value and bit score. (ZIP) [file pone.0237135.s003.zip › Supplementary_material_S3_TF_virulence/GCF_001632845.1_ASM163284v1_tf_virulence.txt]

WP_063463403.1	VFG000116(gb|NP_254170)	4.49e-102	308	1.36e-103	312
WP_063463403.1	VFG001249(gb|NP_249790)	5.15e-103	311	2.75e-103	312
WP_063463641.1	VFG001214(gb|NP_253237)	0.0	543	0.0	543
WP_063463821.1	VFG049114(gb|YP_002918199.1)	1.25e-08	52.4	8.72e-09	52.4
WP_063464158.1	VFG000119(gb|NP_253948)	7.00e-90	263	5.33e-90	263
WP_063464197.1	VFG001386(gb|NP_215271)	2.42e-42	140	1.97e-42	140
WP_063464928.1	VFG044083(gb|NP_250948)	1.06e-40	141	2.83e-48	160
WP_063465134.1	VFG002085(gb|NP_232518)	3.52e-64	215	1.24e-62	210
WP_063465144.1	VFG001248(gb|NP_249788)	2.97e-152	439	1.29e-159	458
WP_063465471.1	VFG005767(gb|NP_687682)	1.00e-56	178	7.31e-57	178
WP_063465738.1	VFG001386(gb|NP_215271)	6.18e-41	137	4.91e-41	137
WP_063465738.1	VFG038219(gb|YP_001845364)	4.65e-40	135	3.56e-40	135
WP_063465831.1	VFG038755(gb|YP_857328)	1.62e-85	266	2.95e-88	273
WP_063466230.1	VFG002440(gb|YP_111528)	5.84e-27	100	4.45e-27	100
