# Supplementary material for: Deciphering the functional diversity of DNA-binding transcription factors in Bacteria and Archaea organisms
Source: PLoS One. 2020 Aug 21;15(8):e0237135. doi: 10.1371/journal.pone.0237135 (PMC7446807; doi:10.1371/journal.pone.0237135)
Supplement: S2 File — For each genome, six columns are indicated: Protein_ID derived from VFDB; Protein_ID (genome); e-value, bit score; e-value and bit score. (ZIP) [file pone.0237135.s003.zip › Supplementary_material_S3_TF_virulence/GCF_000248095.2_ASM24809v3_tf_virulence.txt]

WP_006499231.1	VFG002197(gb|NP_814691)	1.54e-50	167	8.26e-51	167
WP_006499823.1	VFG000119(gb|NP_253948)	1.46e-27	103	7.35e-28	103
WP_006499995.1	VFG001386(gb|NP_215271)	2.65e-54	171	1.43e-54	171
WP_006500887.1	VFG038219(gb|YP_001845364)	2.29e-56	177	1.49e-55	174
WP_039946078.1	VFG001406(gb|NP_217227)	8.37e-12	59.7	4.34e-12	59.7
