# Supplementary material for: Deciphering the functional diversity of DNA-binding transcription factors in Bacteria and Archaea organisms
Source: PLoS One. 2020 Aug 21;15(8):e0237135. doi: 10.1371/journal.pone.0237135 (PMC7446807; doi:10.1371/journal.pone.0237135)
Supplement: S2 File — For each genome, six columns are indicated: Protein_ID derived from VFDB; Protein_ID (genome); e-value, bit score; e-value and bit score. (ZIP) [file pone.0237135.s003.zip › Supplementary_material_S3_TF_virulence/GCF_000014385.1_ASM1438v1_tf_virulence.txt]

WP_002816652.1	VFG038219(gb|YP_001845364)	1.45e-48	156	5.44e-49	156
WP_002817971.1	VFG002197(gb|NP_814691)	1.05e-31	118	3.90e-32	118
WP_002817975.1	VFG001284(gb|NP_647402)	9.65e-07	43.9	3.61e-07	43.9
WP_002818016.1	VFG038219(gb|YP_001845364)	1.62e-51	164	5.91e-52	164
WP_002818785.1	VFG045470(gb|AAM75247)	9.51e-06	36.2	3.41e-06	36.2
WP_002818822.1	VFG000119(gb|NP_253948)	1.36e-22	90.1	4.96e-23	90.1
WP_011677484.1	VFG001386(gb|NP_215271)	3.05e-54	171	1.20e-54	171
