# Supplementary material for: Deciphering the functional diversity of DNA-binding transcription factors in Bacteria and Archaea organisms
Source: PLoS One. 2020 Aug 21;15(8):e0237135. doi: 10.1371/journal.pone.0237135 (PMC7446807; doi:10.1371/journal.pone.0237135)
Supplement: S2 File — For each genome, six columns are indicated: Protein_ID derived from VFDB; Protein_ID (genome); e-value, bit score; e-value and bit score. (ZIP) [file pone.0237135.s003.zip › Supplementary_material_S3_TF_virulence/GCF_000013405.1_ASM1340v1_tf_virulence.txt]

WP_011416032.1	VFG001214(gb|NP_253237)	1.03e-117	349	6.78e-118	349
WP_011416032.1	VFG043345(gb|YP_095788)	2.13e-120	356	1.42e-120	356
WP_011416880.1	VFG001249(gb|NP_249790)	3.13e-114	342	1.33e-116	347
WP_011416880.1	VFG038755(gb|YP_857328)	7.21e-122	360	1.02e-125	370
WP_011416880.1	VFG043345(gb|YP_095788)	2.02e-120	357	1.29e-120	357
WP_011417042.1	VFG002440(gb|YP_111528)	4.72e-35	121	3.24e-35	121
WP_011417380.1	VFG001214(gb|NP_253237)	4.83e-124	365	3.15e-124	365
WP_011417749.1	VFG000116(gb|NP_254170)	1.24e-119	354	3.38e-119	352
WP_011418174.1	VFG000031(gb|NP_878988)	2.08e-18	83.2	1.30e-18	83.2
WP_011418876.1	VFG001249(gb|NP_249790)	1.38e-113	341	6.00e-114	342
WP_041584780.1	VFG001248(gb|NP_249788)	8.26e-105	318	2.78e-108	326
WP_041584780.1	VFG038763(gb|YP_857330)	1.91e-106	321	1.30e-106	321
WP_041584780.1	VFG043319(gb|YP_094888)	2.22e-104	316	1.52e-104	316
WP_041585429.1	VFG001386(gb|NP_215271)	2.14e-52	167	1.50e-52	167
WP_041585429.1	VFG038219(gb|YP_001845364)	1.44e-50	162	9.69e-51	162
