# Supplementary material for: Deciphering the functional diversity of DNA-binding transcription factors in Bacteria and Archaea organisms
Source: PLoS One. 2020 Aug 21;15(8):e0237135. doi: 10.1371/journal.pone.0237135 (PMC7446807; doi:10.1371/journal.pone.0237135)
Supplement: S2 File — For each genome, six columns are indicated: Protein_ID derived from VFDB; Protein_ID (genome); e-value, bit score; e-value and bit score. (ZIP) [file pone.0237135.s003.zip › Supplementary_material_S3_TF_virulence/GCF_000233775.1_ASM23377v1_tf_virulence.txt]

WP_014162207.1	VFG001386(gb|NP_215271)	5.92e-51	163	2.73e-51	163
WP_014162446.1	VFG001214(gb|NP_253237)	7.68e-97	295	3.38e-97	295
WP_014162532.1	VFG049118(gb|YP_002918201.1)	1.85e-17	76.6	9.15e-18	76.6
WP_014163252.1	VFG005767(gb|NP_687682)	8.14e-61	189	3.52e-61	189
WP_014163599.1	VFG002440(gb|YP_111528)	9.80e-31	110	4.46e-31	110
WP_014163621.1	VFG038219(gb|YP_001845364)	3.31e-62	191	1.50e-62	191
WP_014163867.1	VFG044083(gb|NP_250948)	1.80e-14	69.7	1.34e-19	83.2
WP_014163867.1	VFG049114(gb|YP_002918199.1)	1.61e-14	69.7	7.23e-15	69.7
