# Supplementary material for: Deciphering the functional diversity of DNA-binding transcription factors in Bacteria and Archaea organisms
Source: PLoS One. 2020 Aug 21;15(8):e0237135. doi: 10.1371/journal.pone.0237135 (PMC7446807; doi:10.1371/journal.pone.0237135)
Supplement: S2 File — For each genome, six columns are indicated: Protein_ID derived from VFDB; Protein_ID (genome); e-value, bit score; e-value and bit score. (ZIP) [file pone.0237135.s003.zip › Supplementary_material_S3_TF_virulence/GCF_000024025.1_ASM2402v1_tf_virulence.txt]

VFG000031(gb|NP_878988)	WP_012786556.1	4.99e-15	73.9	2.24e-15	73.9
VFG000119(gb|NP_253948)	WP_012784318.1	8.03e-41	138	3.54e-41	138
VFG001234(gb|NP_249107)	WP_015794701.1	2.72e-23	94.4	1.16e-23	94.4
VFG001234(gb|NP_249107)	WP_041542822.1	1.41e-22	91.7	6.48e-23	91.7
VFG001386(gb|NP_215271)	WP_015794730.1	1.94e-68	209	9.61e-73	219
VFG001406(gb|NP_217227)	WP_041543983.1	1.92e-79	236	8.53e-80	236
VFG002197(gb|NP_814691)	WP_012785561.1	6.21e-36	131	3.15e-36	131
VFG002440(gb|YP_111528)	WP_012784425.1	1.35e-30	110	6.01e-31	110
VFG002440(gb|YP_111528)	WP_012786164.1	5.74e-29	106	2.60e-29	106
VFG002440(gb|YP_111528)	WP_015794635.1	1.24e-29	108	1.99e-33	117
VFG002440(gb|YP_111528)	WP_015796361.1	2.17e-29	107	9.87e-30	107
VFG002440(gb|YP_111528)	WP_049872083.1	5.43e-31	111	2.27e-31	111
VFG002440(gb|YP_111528)	WP_063643558.1	1.31e-29	108	1.34e-31	112
VFG021908(gb|NP_218366)	WP_012787438.1	9.09e-23	85.5	4.69e-23	85.5
VFG021908(gb|NP_218366)	WP_015797473.1	9.15e-23	85.5	4.78e-23	85.5
VFG038219(gb|YP_001845364)	WP_012785023.1	5.82e-57	179	2.46e-57	179
VFG042390(gb|YP_540132)	WP_012785492.1	1.45e-07	47.0	6.40e-08	47.0
VFG043350(gb|YP_095809)	WP_015796341.1	1.19e-09	56.6	3.46e-14	69.3
VFG044083(gb|NP_250948)	WP_015794912.1	1.69e-15	73.6	3.58e-12	62.8
VFG045470(gb|AAM75247)	WP_015793954.1	3.47e-17	66.2	1.53e-17	66.2
VFG049118(gb|YP_002918201.1)	WP_012784954.1	2.85e-31	114	1.16e-31	114
