# Supplementary material for: Deciphering the functional diversity of DNA-binding transcription factors in Bacteria and Archaea organisms
Source: PLoS One. 2020 Aug 21;15(8):e0237135. doi: 10.1371/journal.pone.0237135 (PMC7446807; doi:10.1371/journal.pone.0237135)
Supplement: S2 File — For each genome, six columns are indicated: Protein_ID derived from VFDB; Protein_ID (genome); e-value, bit score; e-value and bit score. (ZIP) [file pone.0237135.s003.zip › Supplementary_material_S3_TF_virulence/GCF_000454025.1_ASM45402v1_tf_virulence.txt]

VFG000119(gb|NP_253948)	WP_013223487.1	6.29e-32	115	2.81e-32	115
VFG001234(gb|NP_249107)	WP_013222740.1	2.72e-15	71.6	4.21e-17	75.5
VFG001386(gb|NP_215271)	WP_013223634.1	6.05e-78	233	2.56e-78	233
VFG001386(gb|NP_215271)	WP_013230642.1	7.98e-78	233	6.35e-85	250
VFG001406(gb|NP_217227)	WP_034284351.1	4.78e-95	275	2.10e-95	275
VFG002197(gb|NP_814691)	WP_013226350.1	1.08e-31	119	4.66e-32	119
VFG002197(gb|NP_814691)	WP_013226437.1	9.32e-31	116	1.23e-31	118
VFG002440(gb|YP_111528)	WP_013222065.1	8.44e-30	108	3.71e-30	108
VFG002440(gb|YP_111528)	WP_013224709.1	3.83e-31	112	1.65e-31	112
VFG002440(gb|YP_111528)	WP_013228788.1	5.00e-30	108	2.08e-30	108
VFG002440(gb|YP_111528)	WP_013229632.1	1.34e-30	110	5.84e-31	110
VFG002440(gb|YP_111528)	WP_013230966.1	6.62e-31	111	2.86e-31	111
VFG021908(gb|NP_218366)	WP_013223693.1	2.81e-25	91.7	1.35e-25	91.7
VFG038219(gb|YP_001845364)	WP_013224879.1	6.17e-54	171	2.62e-54	171
VFG044083(gb|NP_250948)	WP_013230066.1	1.28e-16	76.6	2.01e-11	60.5
VFG045470(gb|AAM75247)	WP_013223905.1	2.74e-15	61.6	1.35e-15	61.6
VFG049114(gb|YP_002918199.1)	WP_013225528.1	6.43e-11	60.1	2.78e-11	60.1
VFG049114(gb|YP_002918199.1)	WP_013230083.1	2.76e-11	61.2	1.69e-14	69.3
VFG049118(gb|YP_002918201.1)	WP_013223802.1	6.15e-32	116	2.57e-32	116
