# Supplementary material for: Deciphering the functional diversity of DNA-binding transcription factors in Bacteria and Archaea organisms
Source: PLoS One. 2020 Aug 21;15(8):e0237135. doi: 10.1371/journal.pone.0237135 (PMC7446807; doi:10.1371/journal.pone.0237135)
Supplement: S2 File — For each genome, six columns are indicated: Protein_ID derived from VFDB; Protein_ID (genome); e-value, bit score; e-value and bit score. (ZIP) [file pone.0237135.s003.zip › Supplementary_material_S3_TF_virulence/GCF_000340885.1_ASM34088v1_tf_virulence.txt]

VFG000119(gb|NP_253948)	WP_015391164.1	1.46e-23	92.8	1.07e-23	92.8
VFG001234(gb|NP_249107)	WP_015392307.1	6.56e-19	81.6	4.01e-21	87.4
VFG001249(gb|NP_249790)	WP_015393068.1	7.30e-65	213	5.86e-66	216
VFG001386(gb|NP_215271)	WP_015390936.1	3.86e-61	189	2.63e-61	189
VFG002085(gb|NP_232518)	WP_015392354.1	1.21e-68	227	1.08e-68	226
VFG002194(gb|NP_815519)	WP_015391956.1	1.61e-21	87.4	7.56e-23	90.5
VFG002197(gb|NP_814691)	WP_015395234.1	1.55e-50	169	1.16e-50	169
VFG002440(gb|YP_111528)	WP_015394797.1	2.84e-22	88.2	2.06e-22	88.2
VFG038219(gb|YP_001845364)	WP_015392879.1	1.30e-57	180	9.09e-58	180
VFG038332(gb|YP_001144282)	WP_015390445.1	7.31e-14	67.4	5.85e-14	67.4
VFG038397(gb|YP_856376)	WP_015392354.1	9.16e-65	216	7.98e-65	216
VFG044083(gb|NP_250948)	WP_015395246.1	1.24e-21	90.1	1.35e-16	75.5
VFG045470(gb|AAM75247)	WP_015395311.1	3.32e-14	58.2	2.51e-14	58.2
VFG049114(gb|YP_002918199.1)	WP_015392591.1	4.12e-12	62.8	2.90e-12	62.8
VFG049118(gb|YP_002918201.1)	WP_015392321.1	1.20e-39	136	8.26e-40	136
