# Supplementary material for: Deciphering the functional diversity of DNA-binding transcription factors in Bacteria and Archaea organisms
Source: PLoS One. 2020 Aug 21;15(8):e0237135. doi: 10.1371/journal.pone.0237135 (PMC7446807; doi:10.1371/journal.pone.0237135)
Supplement: S2 File — For each genome, six columns are indicated: Protein_ID derived from VFDB; Protein_ID (genome); e-value, bit score; e-value and bit score. (ZIP) [file pone.0237135.s003.zip › Supplementary_material_S3_TF_virulence/GCF_000019605.1_ASM1960v1_tf_virulence.txt]

WP_012308676.1	VFG043350(gb|YP_095809)	3.20e-16	73.6	1.27e-16	73.6
WP_012309569.1	VFG011453(gb|NP_540310)	4.85e-12	63.5	1.82e-12	63.5
