# Supplementary material for: Deciphering the functional diversity of DNA-binding transcription factors in Bacteria and Archaea organisms
Source: PLoS One. 2020 Aug 21;15(8):e0237135. doi: 10.1371/journal.pone.0237135 (PMC7446807; doi:10.1371/journal.pone.0237135)
Supplement: S2 File — For each genome, six columns are indicated: Protein_ID derived from VFDB; Protein_ID (genome); e-value, bit score; e-value and bit score. (ZIP) [file pone.0237135.s003.zip › Supplementary_material_S3_TF_virulence/GCF_000177235.2_ASM17723v2_tf_virulence.txt]

VFG001386(gb|NP_215271)	WP_013489789.1	1.39e-61	190	1.46e-61	190
VFG001415(gb|NP_218004)	WP_041808817.1	8.70e-17	76.3	1.10e-16	76.6
VFG002197(gb|NP_814691)	WP_041808110.1	1.25e-63	202	1.39e-63	202
VFG002440(gb|YP_111528)	WP_013489685.1	8.39e-27	99.4	8.60e-27	99.4
VFG002440(gb|YP_111528)	WP_013490204.1	2.11e-28	104	2.39e-28	104
VFG005767(gb|NP_687682)	WP_013489126.1	2.78e-65	200	5.38e-69	209
VFG038219(gb|YP_001845364)	WP_013490859.1	6.87e-59	183	7.38e-59	183
VFG045470(gb|AAM75247)	WP_013487485.1	4.10e-14	57.4	4.67e-14	57.4
VFG045470(gb|AAM75247)	WP_013490485.1	5.06e-14	57.4	5.84e-14	57.4
VFG045470(gb|AAM75247)	WP_013490492.1	7.97e-15	59.3	8.68e-15	59.3
