# Supplementary material for: Deciphering the functional diversity of DNA-binding transcription factors in Bacteria and Archaea organisms
Source: PLoS One. 2020 Aug 21;15(8):e0237135. doi: 10.1371/journal.pone.0237135 (PMC7446807; doi:10.1371/journal.pone.0237135)
Supplement: S2 File — For each genome, six columns are indicated: Protein_ID derived from VFDB; Protein_ID (genome); e-value, bit score; e-value and bit score. (ZIP) [file pone.0237135.s003.zip › Supplementary_material_S3_TF_virulence/GCF_000023045.1_ASM2304v1_tf_virulence.txt]

WP_012726563.1	VFG002085(gb|NP_232518)	2.37e-60	205	1.36e-60	205
WP_012726714.1	VFG001386(gb|NP_215271)	1.61e-61	190	1.14e-61	190
WP_012726890.1	VFG045470(gb|AAM75247)	1.66e-14	58.5	1.08e-14	58.5
WP_012726990.1	VFG002440(gb|YP_111528)	1.54e-21	86.3	9.98e-22	86.3
WP_012727419.1	VFG001372(gb|NP_344886)	2.44e-20	88.2	1.61e-20	88.2
WP_012727419.1	VFG013496(gb|NP_439840)	1.29e-21	91.7	8.10e-22	91.7
WP_012727465.1	VFG045470(gb|AAM75247)	3.01e-14	57.8	1.93e-14	57.8
WP_015880237.1	VFG038219(gb|YP_001845364)	1.12e-54	172	7.57e-55	172
WP_015880391.1	VFG000072(gb|NP_463731)	5.55e-10	54.7	3.82e-10	54.7
WP_015880820.1	VFG000072(gb|NP_463731)	6.03e-11	57.4	4.05e-11	57.4
WP_015880873.1	VFG038219(gb|YP_001845364)	7.01e-54	170	4.88e-54	170
WP_015880986.1	VFG002197(gb|NP_814691)	1.12e-67	213	7.16e-68	213
WP_015881358.1	VFG005767(gb|NP_687682)	1.01e-67	206	6.56e-68	206
