# Supplementary material for: Deciphering the functional diversity of DNA-binding transcription factors in Bacteria and Archaea organisms
Source: PLoS One. 2020 Aug 21;15(8):e0237135. doi: 10.1371/journal.pone.0237135 (PMC7446807; doi:10.1371/journal.pone.0237135)
Supplement: S2 File — For each genome, six columns are indicated: Protein_ID derived from VFDB; Protein_ID (genome); e-value, bit score; e-value and bit score. (ZIP) [file pone.0237135.s003.zip › Supplementary_material_S3_TF_virulence/GCF_000259255.1_ASM25925v1_tf_virulence.txt]

WP_014660329.1	VFG001386(gb|NP_215271)	7.70e-19	79.0	3.75e-19	79.0
WP_014661030.1	VFG043381(gb|NP_207497)	0.0	718	0.0	718
WP_014661395.1	VFG005767(gb|NP_687682)	2.92e-45	149	1.19e-45	149
WP_014661395.1	VFG038839(gb|YP_858598)	5.27e-45	148	2.23e-45	148
WP_014661592.1	VFG038219(gb|YP_001845364)	1.08e-46	151	2.57e-39	132
