# Supplementary material for: Deciphering the functional diversity of DNA-binding transcription factors in Bacteria and Archaea organisms
Source: PLoS One. 2020 Aug 21;15(8):e0237135. doi: 10.1371/journal.pone.0237135 (PMC7446807; doi:10.1371/journal.pone.0237135)
Supplement: S2 File — For each genome, six columns are indicated: Protein_ID derived from VFDB; Protein_ID (genome); e-value, bit score; e-value and bit score. (ZIP) [file pone.0237135.s003.zip › Supplementary_material_S3_TF_virulence/GCF_000734895.2_ASM73489v2_tf_virulence.txt]

VFG001386(gb|NP_215271)	WP_035156391.1	4.58e-66	202	3.34e-66	202
VFG001713(gb|NP_755457)	WP_035152540.1	6.23e-06	42.0	5.22e-06	41.6
VFG002440(gb|YP_111528)	WP_035156132.1	4.57e-28	103	3.63e-28	103
VFG038219(gb|YP_001845364)	WP_035155151.1	1.12e-50	162	9.16e-51	162
VFG038219(gb|YP_001845364)	WP_035158048.1	2.59e-47	154	2.11e-47	154
VFG042390(gb|YP_540132)	WP_035152540.1	3.05e-06	42.7	2.44e-06	42.7
VFG043350(gb|YP_095809)	WP_035152288.1	6.45e-17	77.0	6.45e-17	77.0
