# Supplementary material for: Deciphering the functional diversity of DNA-binding transcription factors in Bacteria and Archaea organisms
Source: PLoS One. 2020 Aug 21;15(8):e0237135. doi: 10.1371/journal.pone.0237135 (PMC7446807; doi:10.1371/journal.pone.0237135)
Supplement: S2 File — For each genome, six columns are indicated: Protein_ID derived from VFDB; Protein_ID (genome); e-value, bit score; e-value and bit score. (ZIP) [file pone.0237135.s003.zip › Supplementary_material_S3_TF_virulence/GCF_000220625.1_ASM22062v1_tf_virulence.txt]

WP_013996218.1	VFG002197(gb|NP_814691)	2.37e-26	104	1.28e-26	104
WP_013996877.1	VFG001214(gb|NP_253237)	2.19e-102	307	1.39e-102	307
WP_013996966.1	VFG001386(gb|NP_215271)	5.50e-33	117	3.11e-33	117
WP_013997431.1	VFG001386(gb|NP_215271)	9.21e-32	113	5.61e-32	113
WP_013997573.1	VFG005767(gb|NP_687682)	1.92e-60	187	1.02e-60	187
WP_013997637.1	VFG001214(gb|NP_253237)	2.36e-99	301	4.15e-99	300
WP_013997637.1	VFG001249(gb|NP_249790)	2.85e-100	305	7.41e-101	306
WP_013997830.1	VFG038219(gb|YP_001845364)	7.23e-44	144	4.17e-44	144
WP_013998254.1	VFG038763(gb|YP_857330)	1.18e-70	227	7.30e-71	227
WP_013998328.1	VFG002197(gb|NP_814691)	9.95e-27	105	5.39e-27	105
