# Supplementary material for: Deciphering the functional diversity of DNA-binding transcription factors in Bacteria and Archaea organisms
Source: PLoS One. 2020 Aug 21;15(8):e0237135. doi: 10.1371/journal.pone.0237135 (PMC7446807; doi:10.1371/journal.pone.0237135)
Supplement: S2 File — For each genome, six columns are indicated: Protein_ID derived from VFDB; Protein_ID (genome); e-value, bit score; e-value and bit score. (ZIP) [file pone.0237135.s003.zip › Supplementary_material_S3_TF_virulence/GCF_000007625.1_ASM762v1_tf_virulence.txt]

WP_011098454.1	VFG005767(gb|NP_687682)	2.74e-64	197	1.61e-64	197
WP_011098574.1	VFG002197(gb|NP_814691)	2.10e-39	139	1.31e-39	139
WP_011099204.1	VFG002194(gb|NP_815519)	8.11e-08	48.5	5.19e-08	48.5
WP_011099367.1	VFG001386(gb|NP_215271)	1.59e-59	185	1.04e-59	185
WP_011099367.1	VFG038219(gb|YP_001845364)	5.63e-57	178	3.55e-57	178
WP_011100652.1	VFG038763(gb|YP_857330)	1.94e-81	258	1.09e-81	258
WP_035109204.1	VFG038219(gb|YP_001845364)	9.00e-54	170	5.76e-54	170
WP_035109752.1	VFG045470(gb|AAM75247)	1.19e-14	58.9	7.34e-15	58.9
WP_035110319.1	VFG001214(gb|NP_253237)	9.98e-109	325	5.95e-104	313
WP_035124485.1	VFG001248(gb|NP_249788)	1.52e-79	252	3.29e-82	259
WP_035124485.1	VFG043319(gb|YP_094888)	1.42e-82	259	8.84e-83	259
WP_035124539.1	VFG038219(gb|YP_001845364)	5.14e-55	173	3.30e-55	173
WP_035125189.1	VFG045470(gb|AAM75247)	3.45e-15	60.1	2.19e-15	60.1
