# Supplementary material for: Deciphering the functional diversity of DNA-binding transcription factors in Bacteria and Archaea organisms
Source: PLoS One. 2020 Aug 21;15(8):e0237135. doi: 10.1371/journal.pone.0237135 (PMC7446807; doi:10.1371/journal.pone.0237135)
Supplement: S2 File — For each genome, six columns are indicated: Protein_ID derived from VFDB; Protein_ID (genome); e-value, bit score; e-value and bit score. (ZIP) [file pone.0237135.s003.zip › Supplementary_material_S3_TF_virulence/GCF_000284315.1_ASM28431v1_tf_virulence.txt]

WP_014448261.1	VFG000116(gb|NP_254170)	6.68e-96	293	1.31e-97	297
WP_014448261.1	VFG001214(gb|NP_253237)	6.11e-98	298	3.37e-98	298
WP_014448478.1	VFG001248(gb|NP_249788)	1.17e-108	323	2.03e-112	333
WP_014448478.1	VFG038763(gb|YP_857330)	8.04e-109	323	5.95e-109	323
WP_014448478.1	VFG043319(gb|YP_094888)	1.20e-105	315	8.89e-106	315
WP_014448481.1	VFG001249(gb|NP_249790)	8.09e-112	335	1.55e-112	337
WP_014448481.1	VFG038755(gb|YP_857328)	6.40e-108	325	3.11e-113	338
WP_014448481.1	VFG043345(gb|YP_095788)	1.64e-113	339	8.74e-114	339
WP_014448935.1	VFG002085(gb|NP_232518)	5.60e-71	233	1.61e-69	229
WP_014448978.1	VFG001214(gb|NP_253237)	4.30e-103	311	2.32e-103	311
WP_014449353.1	VFG002440(gb|YP_111528)	8.26e-23	89.0	4.89e-23	89.0
WP_014449773.1	VFG038205(gb|YP_001844797)	6.66e-25	96.3	3.52e-25	96.3
WP_014449899.1	VFG038219(gb|YP_001845364)	1.18e-46	152	6.77e-47	152
WP_014450413.1	VFG000116(gb|NP_254170)	1.58e-94	290	1.70e-95	292
