# Supplementary material for: Deciphering the functional diversity of DNA-binding transcription factors in Bacteria and Archaea organisms
Source: PLoS One. 2020 Aug 21;15(8):e0237135. doi: 10.1371/journal.pone.0237135 (PMC7446807; doi:10.1371/journal.pone.0237135)
Supplement: S2 File — For each genome, six columns are indicated: Protein_ID derived from VFDB; Protein_ID (genome); e-value, bit score; e-value and bit score. (ZIP) [file pone.0237135.s003.zip › Supplementary_material_S3_TF_virulence/GCF_001685435.1_ASM168543v2_tf_virulence.txt]

WP_008587353.1	VFG045470(gb|AAM75247)	3.86e-18	67.4	2.34e-18	67.4
WP_008587960.1	VFG005767(gb|NP_687682)	2.15e-59	185	1.23e-59	185
WP_008588572.1	VFG001386(gb|NP_215271)	1.33e-61	190	8.24e-62	190
WP_008589186.1	VFG002440(gb|YP_111528)	3.46e-31	111	2.08e-31	111
WP_008589347.1	VFG002440(gb|YP_111528)	3.19e-33	116	2.02e-33	116
WP_008589357.1	VFG002197(gb|NP_814691)	1.31e-67	213	2.16e-62	198
WP_008589964.1	VFG049114(gb|YP_002918199.1)	4.36e-15	71.2	2.69e-15	71.2
WP_008590362.1	VFG038219(gb|YP_001845364)	3.51e-55	174	2.10e-55	174
WP_008591038.1	VFG042390(gb|YP_540132)	2.99e-10	53.1	1.81e-10	53.1
WP_008592049.1	VFG000116(gb|NP_254170)	2.08e-75	240	3.13e-74	236
WP_008592049.1	VFG038763(gb|YP_857330)	1.90e-75	241	1.40e-71	230
WP_008592049.1	VFG043319(gb|YP_094888)	1.41e-76	244	7.42e-73	233
WP_008592104.1	VFG049118(gb|YP_002918201.1)	1.78e-17	76.6	1.10e-17	76.6
