# Supplementary material for: Deciphering the functional diversity of DNA-binding transcription factors in Bacteria and Archaea organisms
Source: PLoS One. 2020 Aug 21;15(8):e0237135. doi: 10.1371/journal.pone.0237135 (PMC7446807; doi:10.1371/journal.pone.0237135)
Supplement: S2 File — For each genome, six columns are indicated: Protein_ID derived from VFDB; Protein_ID (genome); e-value, bit score; e-value and bit score. (ZIP) [file pone.0237135.s003.zip › Supplementary_material_S3_TF_virulence/GCF_000243115.2_ASM24311v3_tf_virulence.txt]

VFG000116(gb|NP_254170)	WP_008585366.1	5.36e-100	303	1.07e-98	300
VFG000119(gb|NP_253948)	WP_008584151.1	2.85e-30	110	2.72e-30	110
VFG001214(gb|NP_253237)	WP_008583249.1	1.72e-100	303	2.55e-101	305
VFG001386(gb|NP_215271)	WP_008587837.1	1.64e-40	136	1.53e-40	136
VFG002197(gb|NP_814691)	WP_008582260.1	8.12e-28	108	8.15e-28	108
VFG002440(gb|YP_111528)	WP_008583908.1	1.05e-31	112	9.58e-32	112
VFG007177(gb|NP_798078)	WP_052356730.1	1.91e-07	48.1	1.89e-07	48.1
VFG011850(gb|NP_281278)	WP_008585836.1	4.44e-12	62.4	4.38e-16	74.7
VFG038219(gb|YP_001845364)	WP_008586453.1	8.97e-39	131	8.33e-39	131
VFG038755(gb|YP_857328)	WP_008583864.1	4.84e-91	281	1.44e-86	269
VFG043345(gb|YP_095788)	WP_008585366.1	2.69e-93	286	2.60e-93	286
