# Supplementary material for: Deciphering the functional diversity of DNA-binding transcription factors in Bacteria and Archaea organisms
Source: PLoS One. 2020 Aug 21;15(8):e0237135. doi: 10.1371/journal.pone.0237135 (PMC7446807; doi:10.1371/journal.pone.0237135)
Supplement: S2 File — For each genome, six columns are indicated: Protein_ID derived from VFDB; Protein_ID (genome); e-value, bit score; e-value and bit score. (ZIP) [file pone.0237135.s003.zip › Supplementary_material_S3_TF_virulence/GCF_000759515.1_ASM75951v1_tf_virulence.txt]

WP_002848678.1	VFG038219(gb|YP_001845364)	4.31e-46	150	2.00e-46	150
WP_002849193.1	VFG038219(gb|YP_001845364)	4.52e-47	152	2.07e-47	152
WP_002849759.1	VFG038219(gb|YP_001845364)	3.67e-44	145	1.69e-44	145
WP_002850191.1	VFG005767(gb|NP_687682)	1.56e-46	152	6.56e-47	152
WP_002850191.1	VFG038839(gb|YP_858598)	1.24e-44	147	5.42e-45	147
WP_002850424.1	VFG011946(gb|NP_282174)	0.0	540	0.0	544
WP_024305341.1	VFG001386(gb|NP_215271)	2.03e-36	125	9.93e-37	125
