# Supplementary material for: Deciphering the functional diversity of DNA-binding transcription factors in Bacteria and Archaea organisms
Source: PLoS One. 2020 Aug 21;15(8):e0237135. doi: 10.1371/journal.pone.0237135 (PMC7446807; doi:10.1371/journal.pone.0237135)
Supplement: S2 File — For each genome, six columns are indicated: Protein_ID derived from VFDB; Protein_ID (genome); e-value, bit score; e-value and bit score. (ZIP) [file pone.0237135.s003.zip › Supplementary_material_S3_TF_virulence/GCF_000576185.1_ASM57618v1_tf_virulence.txt]

WP_011631517.1	VFG044083(gb|NP_250948)	5.01e-41	142	4.00e-48	160
WP_011631622.1	VFG001386(gb|NP_215271)	1.45e-50	162	8.64e-51	162
WP_011631763.1	VFG049114(gb|YP_002918199.1)	6.14e-21	87.8	3.79e-21	87.8
WP_025286641.1	VFG001214(gb|NP_253237)	1.13e-106	322	6.09e-107	322
WP_025318169.1	VFG002197(gb|NP_814691)	5.32e-24	97.4	3.24e-24	97.4
WP_025318585.1	VFG002440(gb|YP_111528)	1.22e-20	83.6	7.20e-21	83.6
WP_025319279.1	VFG038219(gb|YP_001845364)	4.20e-51	163	2.50e-51	163
WP_050748466.1	VFG038219(gb|YP_001845364)	2.20e-50	162	1.25e-50	162
