# Supplementary material for: Deciphering the functional diversity of DNA-binding transcription factors in Bacteria and Archaea organisms
Source: PLoS One. 2020 Aug 21;15(8):e0237135. doi: 10.1371/journal.pone.0237135 (PMC7446807; doi:10.1371/journal.pone.0237135)
Supplement: S2 File — For each genome, six columns are indicated: Protein_ID derived from VFDB; Protein_ID (genome); e-value, bit score; e-value and bit score. (ZIP) [file pone.0237135.s003.zip › Supplementary_material_S3_TF_virulence/GCF_000265505.1_ASM26550v1_tf_virulence.txt]

VFG000116(gb|NP_254170)	WP_014797568.1	1.67e-96	294	1.83e-94	289
VFG000119(gb|NP_253948)	WP_014797450.1	8.09e-24	92.8	7.41e-24	92.8
VFG001214(gb|NP_253237)	WP_014796433.1	3.19e-99	299	2.74e-99	299
VFG001386(gb|NP_215271)	WP_014797781.1	1.03e-38	131	9.25e-39	131
VFG001406(gb|NP_217227)	WP_014799208.1	1.23e-19	81.3	1.20e-19	81.3
VFG005767(gb|NP_687682)	WP_014799683.1	1.46e-62	193	1.50e-62	193
VFG038219(gb|YP_001845364)	WP_014797592.1	1.01e-46	152	9.86e-47	152
VFG043345(gb|YP_095788)	WP_014797568.1	2.11e-89	276	2.08e-89	276
VFG045470(gb|AAM75247)	WP_041264172.1	2.25e-13	55.5	2.24e-13	55.5
