# Supplementary material for: Deciphering the functional diversity of DNA-binding transcription factors in Bacteria and Archaea organisms
Source: PLoS One. 2020 Aug 21;15(8):e0237135. doi: 10.1371/journal.pone.0237135 (PMC7446807; doi:10.1371/journal.pone.0237135)
Supplement: S2 File — For each genome, six columns are indicated: Protein_ID derived from VFDB; Protein_ID (genome); e-value, bit score; e-value and bit score. (ZIP) [file pone.0237135.s003.zip › Supplementary_material_S3_TF_virulence/GCF_000212675.2_ASM21267v2_tf_virulence.txt]

VFG000116(gb|NP_254170)	WP_014261114.1	5.48e-128	375	1.24e-127	374
VFG000119(gb|NP_253948)	WP_041281766.1	1.20e-26	100	1.42e-26	100
VFG001214(gb|NP_253237)	WP_014258943.1	1.32e-119	354	9.64e-124	365
VFG001214(gb|NP_253237)	WP_014260239.1	5.35e-118	349	6.21e-118	349
VFG001234(gb|NP_249107)	WP_014258299.1	1.36e-29	109	1.63e-29	109
VFG001249(gb|NP_249790)	WP_014259135.1	3.41e-104	315	7.90e-104	314
VFG001249(gb|NP_249790)	WP_014260607.1	4.94e-105	317	6.07e-102	310
VFG001249(gb|NP_249790)	WP_014260742.1	1.70e-106	321	1.53e-106	321
VFG001249(gb|NP_249790)	WP_014261257.1	6.52e-106	320	4.21e-106	321
VFG001386(gb|NP_215271)	WP_014259040.1	4.23e-50	160	4.43e-50	160
VFG001386(gb|NP_215271)	WP_014259286.1	3.66e-51	163	3.80e-51	163
VFG002085(gb|NP_232518)	WP_005988576.1	8.37e-68	224	8.80e-68	224
VFG002440(gb|YP_111528)	WP_014260863.1	1.12e-32	114	1.20e-32	114
VFG038219(gb|YP_001845364)	WP_014258570.1	1.32e-47	155	1.61e-47	155
VFG038219(gb|YP_001845364)	WP_014259040.1	2.00e-48	156	2.18e-48	156
VFG038755(gb|YP_857328)	WP_014260462.1	4.50e-97	297	2.21e-94	290
VFG038755(gb|YP_857328)	WP_014261257.1	2.27e-101	308	2.12e-101	308
VFG038763(gb|YP_857330)	WP_014261630.1	8.18e-96	289	1.27e-98	296
VFG038839(gb|YP_858598)	WP_014260908.1	3.88e-45	150	5.10e-45	150
VFG038862(gb|YP_001140283)	WP_014260462.1	4.05e-92	285	1.92e-92	285
VFG043345(gb|YP_095788)	WP_014260388.1	8.71e-99	301	1.43e-103	314
VFG043345(gb|YP_095788)	WP_014260462.1	1.53e-97	298	1.52e-97	298
VFG043345(gb|YP_095788)	WP_014260742.1	6.05e-102	309	6.98e-102	309
VFG043345(gb|YP_095788)	WP_014261257.1	8.81e-100	304	3.55e-100	305
VFG044083(gb|NP_250948)	WP_014260266.1	5.02e-16	73.9	1.02e-12	64.3
VFG044083(gb|NP_250948)	WP_014261262.1	2.95e-17	77.4	1.98e-12	63.5
