# Supplementary material for: Deciphering the functional diversity of DNA-binding transcription factors in Bacteria and Archaea organisms
Source: PLoS One. 2020 Aug 21;15(8):e0237135. doi: 10.1371/journal.pone.0237135 (PMC7446807; doi:10.1371/journal.pone.0237135)
Supplement: S2 File — For each genome, six columns are indicated: Protein_ID derived from VFDB; Protein_ID (genome); e-value, bit score; e-value and bit score. (ZIP) [file pone.0237135.s003.zip › Supplementary_material_S3_TF_virulence/GCF_000739395.1_ASM73939v1_tf_virulence.txt]

WP_011962258.1	VFG001406(gb|NP_217227)	4.14e-21	84.7	2.65e-21	84.7
WP_011962529.1	VFG001386(gb|NP_215271)	1.75e-39	133	1.14e-39	133
WP_011962529.1	VFG038219(gb|YP_001845364)	2.41e-41	138	1.52e-41	138
WP_011962827.1	VFG001214(gb|NP_253237)	3.61e-99	299	1.31e-98	297
WP_011962874.1	VFG002440(gb|YP_111528)	1.01e-23	91.7	6.11e-24	91.7
WP_011963112.1	VFG005767(gb|NP_687682)	2.23e-60	187	1.31e-60	187
WP_011963527.1	VFG001386(gb|NP_215271)	1.66e-39	133	1.09e-39	133
WP_011963635.1	VFG000119(gb|NP_253948)	3.46e-23	91.7	2.07e-23	91.7
WP_011963804.1	VFG000116(gb|NP_254170)	5.02e-103	311	1.79e-104	314
