# Supplementary material for: Deciphering the functional diversity of DNA-binding transcription factors in Bacteria and Archaea organisms
Source: PLoS One. 2020 Aug 21;15(8):e0237135. doi: 10.1371/journal.pone.0237135 (PMC7446807; doi:10.1371/journal.pone.0237135)
Supplement: S2 File — For each genome, six columns are indicated: Protein_ID derived from VFDB; Protein_ID (genome); e-value, bit score; e-value and bit score. (ZIP) [file pone.0237135.s003.zip › Supplementary_material_S3_TF_virulence/GCF_000970045.1_ASM97004v1_tf_virulence.txt]

VFG001406(gb|NP_217227)	WP_048177369.1	1.19e-17	75.5	1.49e-17	75.5
VFG011850(gb|NP_281278)	WP_052718340.1	4.66e-11	58.5	1.13e-14	69.3
VFG038839(gb|YP_858598)	WP_048177946.1	7.59e-58	181	9.83e-58	181
VFG039696(gb|NP_821048)	WP_048177992.1	4.75e-74	229	6.19e-74	229
VFG045470(gb|AAM75247)	WP_048178870.1	9.81e-20	71.2	1.25e-19	71.2
