# Supplementary material for: Deciphering the functional diversity of DNA-binding transcription factors in Bacteria and Archaea organisms
Source: PLoS One. 2020 Aug 21;15(8):e0237135. doi: 10.1371/journal.pone.0237135 (PMC7446807; doi:10.1371/journal.pone.0237135)
Supplement: S2 File — For each genome, six columns are indicated: Protein_ID derived from VFDB; Protein_ID (genome); e-value, bit score; e-value and bit score. (ZIP) [file pone.0237135.s003.zip › Supplementary_material_S3_TF_virulence/GCF_000237865.1_ASM23786v1_tf_virulence.txt]

WP_011571561.1	VFG005767(gb|NP_687682)	2.33e-57	180	1.37e-57	180
WP_014555009.1	VFG045470(gb|AAM75247)	7.71e-15	59.7	4.17e-15	59.7
WP_014555731.1	VFG049118(gb|YP_002918201.1)	1.58e-28	106	1.03e-28	106
