# Supplementary material for: Deciphering the functional diversity of DNA-binding transcription factors in Bacteria and Archaea organisms
Source: PLoS One. 2020 Aug 21;15(8):e0237135. doi: 10.1371/journal.pone.0237135 (PMC7446807; doi:10.1371/journal.pone.0237135)
Supplement: S2 File — For each genome, six columns are indicated: Protein_ID derived from VFDB; Protein_ID (genome); e-value, bit score; e-value and bit score. (ZIP) [file pone.0237135.s003.zip › Supplementary_material_S3_TF_virulence/GCF_001183865.1_ASM118386v1_tf_virulence.txt]

WP_018985217.1	VFG002359(gb|YP_001006784)	6.13e-20	75.5	1.02e-21	79.7
WP_018987628.1	VFG001386(gb|NP_215271)	3.35e-44	145	2.42e-44	145
WP_049637405.1	VFG044083(gb|NP_250948)	1.59e-39	137	3.82e-47	157
WP_049637424.1	VFG000119(gb|NP_253948)	8.30e-53	168	1.98e-47	154
WP_049637603.1	VFG002438(gb|YP_111526)	6.60e-07	47.4	2.04e-08	51.6
WP_049638210.1	VFG049114(gb|YP_002918199.1)	8.32e-53	172	5.74e-53	172
WP_049638488.1	VFG002440(gb|YP_111528)	4.81e-33	115	3.46e-33	115
WP_049638594.1	VFG002358(gb|YP_001006783)	8.75e-74	218	6.15e-74	218
WP_049639156.1	VFG038219(gb|YP_001845364)	9.52e-63	193	3.13e-59	184
WP_049639446.1	VFG001386(gb|NP_215271)	3.58e-41	138	2.61e-41	138
WP_049639462.1	VFG001214(gb|NP_253237)	5.63e-175	496	3.46e-175	496
WP_049639521.1	VFG044083(gb|NP_250948)	2.22e-38	134	1.91e-45	152
WP_049639796.1	VFG011453(gb|NP_540310)	2.68e-15	73.6	1.76e-15	73.6
