# Supplementary material for: Deciphering the functional diversity of DNA-binding transcription factors in Bacteria and Archaea organisms
Source: PLoS One. 2020 Aug 21;15(8):e0237135. doi: 10.1371/journal.pone.0237135 (PMC7446807; doi:10.1371/journal.pone.0237135)
Supplement: S2 File — For each genome, six columns are indicated: Protein_ID derived from VFDB; Protein_ID (genome); e-value, bit score; e-value and bit score. (ZIP) [file pone.0237135.s003.zip › Supplementary_material_S3_TF_virulence/GCF_000262145.1_ASM26214v1_tf_virulence.txt]

WP_003005328.1	VFG045470(gb|AAM75247)	3.20e-12	52.8	1.54e-12	52.8
WP_003011455.1	VFG045470(gb|AAM75247)	3.44e-12	52.8	1.53e-12	52.8
WP_003018012.1	VFG002197(gb|NP_814691)	1.82e-43	149	8.71e-44	149
WP_014712738.1	VFG002440(gb|YP_111528)	7.29e-26	97.1	3.61e-26	97.1
WP_014712944.1	VFG049018(gb|YP_002920501.1)	4.50e-12	59.7	2.27e-12	59.7
WP_014713657.1	VFG038219(gb|YP_001845364)	2.93e-50	161	1.39e-50	161
WP_037607818.1	VFG001386(gb|NP_215271)	9.38e-46	149	4.78e-46	149
WP_041826204.1	VFG002194(gb|NP_815519)	2.08e-34	120	9.64e-35	120
WP_041826518.1	VFG002440(gb|YP_111528)	1.21e-24	94.4	5.53e-25	94.4
WP_041826522.1	VFG045470(gb|AAM75247)	3.52e-12	52.8	1.57e-12	52.8
