# Supplementary material for: Deciphering the functional diversity of DNA-binding transcription factors in Bacteria and Archaea organisms
Source: PLoS One. 2020 Aug 21;15(8):e0237135. doi: 10.1371/journal.pone.0237135 (PMC7446807; doi:10.1371/journal.pone.0237135)
Supplement: S2 File — For each genome, six columns are indicated: Protein_ID derived from VFDB; Protein_ID (genome); e-value, bit score; e-value and bit score. (ZIP) [file pone.0237135.s003.zip › Supplementary_material_S3_TF_virulence/GCF_000827125.1_ASM82712v1_tf_virulence.txt]

VFG000116(gb|NP_254170)	WP_040198915.1	1.38e-115	343	8.71e-113	336
VFG001214(gb|NP_253237)	WP_040199459.1	2.39e-120	355	3.13e-120	355
VFG001214(gb|NP_253237)	WP_040199663.1	1.72e-117	349	2.32e-117	349
VFG001214(gb|NP_253237)	WP_052465055.1	9.70e-119	351	5.23e-122	359
VFG001249(gb|NP_249790)	WP_040199809.1	2.36e-121	359	3.63e-121	359
VFG001386(gb|NP_215271)	WP_040199002.1	8.08e-62	190	9.26e-62	190
VFG001406(gb|NP_217227)	WP_040200841.1	4.05e-19	79.3	4.78e-19	79.3
VFG002440(gb|YP_111528)	WP_040199082.1	3.78e-27	100	4.61e-27	100
VFG011946(gb|NP_282174)	WP_040199101.1	2.71e-101	306	5.29e-100	303
VFG011946(gb|NP_282174)	WP_040200883.1	4.78e-101	305	1.00e-99	302
VFG038219(gb|YP_001845364)	WP_040201366.1	6.12e-47	152	7.61e-47	152
VFG038219(gb|YP_001845364)	WP_040201449.1	1.70e-49	158	2.01e-49	158
VFG038839(gb|YP_858598)	WP_040200067.1	9.04e-59	183	1.12e-58	183
VFG049114(gb|YP_002918199.1)	WP_040198965.1	2.98e-19	83.2	3.79e-19	83.2
VFG049118(gb|YP_002918201.1)	WP_040199165.1	3.17e-35	124	3.83e-35	124
