# Supplementary material for: Deciphering the functional diversity of DNA-binding transcription factors in Bacteria and Archaea organisms
Source: PLoS One. 2020 Aug 21;15(8):e0237135. doi: 10.1371/journal.pone.0237135 (PMC7446807; doi:10.1371/journal.pone.0237135)
Supplement: S2 File — For each genome, six columns are indicated: Protein_ID derived from VFDB; Protein_ID (genome); e-value, bit score; e-value and bit score. (ZIP) [file pone.0237135.s003.zip › Supplementary_material_S3_TF_virulence/GCF_000626635.1_ASM62663v1_tf_virulence.txt]

VFG000072(gb|NP_463731)	WP_038557701.1	1.32e-07	47.8	1.20e-07	47.8
VFG000116(gb|NP_254170)	WP_038557848.1	2.53e-99	300	9.86e-99	298
VFG000116(gb|NP_254170)	WP_038564219.1	3.32e-97	296	1.89e-96	295
VFG000119(gb|NP_253948)	WP_038554726.1	2.06e-26	100	1.87e-26	100
VFG000119(gb|NP_253948)	WP_038558593.1	1.95e-27	103	1.83e-27	103
VFG001214(gb|NP_253237)	WP_051567523.1	1.29e-109	328	1.21e-109	328
VFG001386(gb|NP_215271)	WP_038558011.1	3.24e-36	125	2.79e-36	125
VFG001386(gb|NP_215271)	WP_038558868.1	2.64e-37	128	2.35e-37	128
VFG002194(gb|NP_815519)	WP_051568070.1	1.19e-07	48.1	1.14e-07	48.1
VFG002197(gb|NP_814691)	WP_038554870.1	1.93e-32	120	1.83e-32	120
VFG002440(gb|YP_111528)	WP_038555148.1	1.92e-29	106	1.74e-29	106
VFG002440(gb|YP_111528)	WP_038563419.1	8.21e-31	110	7.23e-31	110
VFG038219(gb|YP_001845364)	WP_038556607.1	5.42e-41	137	4.94e-41	137
VFG045470(gb|AAM75247)	WP_038555399.1	5.86e-15	59.7	5.48e-15	59.7
VFG045567(gb|YP_096378)	WP_038556629.1	5.97e-56	181	1.15e-58	188
VFG048338(gb|YP_002921122.1)	WP_051567498.1	1.59e-07	46.6	1.93e-06	43.5
VFG049018(gb|YP_002920501.1)	WP_038559194.1	3.05e-20	82.4	2.84e-20	82.4
