# Supplementary material for: Deciphering the functional diversity of DNA-binding transcription factors in Bacteria and Archaea organisms
Source: PLoS One. 2020 Aug 21;15(8):e0237135. doi: 10.1371/journal.pone.0237135 (PMC7446807; doi:10.1371/journal.pone.0237135)
Supplement: S2 File — For each genome, six columns are indicated: Protein_ID derived from VFDB; Protein_ID (genome); e-value, bit score; e-value and bit score. (ZIP) [file pone.0237135.s003.zip › Supplementary_material_S3_TF_virulence/GCF_000310105.2_ASM31010v2_tf_virulence.txt]

VFG000116(gb|NP_254170)	WP_007375199.1	6.89e-94	288	5.09e-95	291
VFG000118(gb|NP_253942)	WP_007378903.1	7.44e-33	111	7.12e-33	111
VFG000119(gb|NP_253948)	WP_033032062.1	5.06e-54	171	4.67e-54	171
VFG001214(gb|NP_253237)	WP_007377017.1	6.76e-115	342	6.68e-115	342
VFG001386(gb|NP_215271)	WP_007375447.1	2.48e-46	151	2.21e-46	151
VFG002197(gb|NP_814691)	WP_007375458.1	1.01e-36	132	9.84e-37	132
VFG002197(gb|NP_814691)	WP_007375487.1	8.83e-38	134	8.59e-38	134
VFG002440(gb|YP_111528)	WP_007377972.1	2.97e-33	116	2.82e-33	116
VFG038219(gb|YP_001845364)	WP_007378650.1	8.55e-86	251	8.11e-86	251
VFG038755(gb|YP_857328)	WP_007377963.1	0.0	569	0.0	562
VFG038763(gb|YP_857330)	WP_007377967.1	8.21e-167	476	3.15e-169	482
VFG044083(gb|NP_250948)	WP_007379072.1	3.05e-46	155	3.60e-39	137
VFG045470(gb|AAM75247)	WP_002959505.1	2.07e-11	50.4	2.03e-11	50.4
VFG049114(gb|YP_002918199.1)	WP_007375175.1	7.68e-16	73.6	7.24e-16	73.6
