# Supplementary material for: Deciphering the functional diversity of DNA-binding transcription factors in Bacteria and Archaea organisms
Source: PLoS One. 2020 Aug 21;15(8):e0237135. doi: 10.1371/journal.pone.0237135 (PMC7446807; doi:10.1371/journal.pone.0237135)
Supplement: S2 File — For each genome, six columns are indicated: Protein_ID derived from VFDB; Protein_ID (genome); e-value, bit score; e-value and bit score. (ZIP) [file pone.0237135.s003.zip › Supplementary_material_S3_TF_virulence/GCF_000016345.1_ASM1634v1_tf_virulence.txt]

WP_011902245.1	VFG005767(gb|NP_687682)	2.72e-63	195	1.32e-63	195
WP_011902681.1	VFG002448(gb|YP_111536)	6.06e-22	79.3	2.84e-24	84.3
WP_011903092.1	VFG001214(gb|NP_253237)	1.17e-106	322	5.35e-107	322
WP_011903242.1	VFG043350(gb|YP_095809)	5.10e-13	65.9	2.21e-10	56.6
WP_011903434.1	VFG001386(gb|NP_215271)	6.69e-38	129	3.47e-38	129
WP_011903644.1	VFG002440(gb|YP_111528)	1.80e-17	74.7	9.64e-18	74.7
WP_048812144.1	VFG044083(gb|NP_250948)	8.95e-18	79.0	8.09e-22	89.4
WP_048812228.1	VFG049118(gb|YP_002918201.1)	9.05e-32	115	4.47e-32	115
