# Supplementary material for: Deciphering the functional diversity of DNA-binding transcription factors in Bacteria and Archaea organisms
Source: PLoS One. 2020 Aug 21;15(8):e0237135. doi: 10.1371/journal.pone.0237135 (PMC7446807; doi:10.1371/journal.pone.0237135)
Supplement: S2 File — For each genome, six columns are indicated: Protein_ID derived from VFDB; Protein_ID (genome); e-value, bit score; e-value and bit score. (ZIP) [file pone.0237135.s003.zip › Supplementary_material_S3_TF_virulence/GCF_001557535.1_ASM155753v1_tf_virulence.txt]

VFG001214(gb|NP_253237)	WP_061999038.1	2.10e-104	317	1.79e-104	317
VFG001214(gb|NP_253237)	WP_062171561.1	8.88e-105	317	7.17e-105	317
VFG001234(gb|NP_249107)	WP_062171039.1	2.63e-27	103	2.12e-27	103
VFG001265(gb|NP_250145)	WP_062169496.1	3.53e-13	66.2	1.52e-06	46.2
VFG001386(gb|NP_215271)	WP_062174070.1	5.96e-55	173	4.13e-55	173
VFG002197(gb|NP_814691)	WP_062171580.1	7.58e-32	119	5.82e-32	119
VFG002358(gb|YP_001006783)	WP_056362504.1	2.72e-69	207	1.53e-71	213
VFG002359(gb|YP_001006784)	WP_056362507.1	8.17e-29	98.2	1.95e-27	94.4
VFG002438(gb|YP_111526)	WP_062173428.1	4.36e-09	54.3	2.82e-09	54.3
VFG002440(gb|YP_111528)	WP_062170541.1	8.94e-21	84.0	6.41e-21	84.0
VFG002440(gb|YP_111528)	WP_062174384.1	3.89e-22	87.8	7.18e-27	99.8
VFG002448(gb|YP_111536)	WP_062168663.1	2.34e-24	85.9	3.69e-21	77.8
VFG002448(gb|YP_111536)	WP_062168759.1	2.28e-25	88.6	7.23e-20	74.3
VFG011946(gb|NP_282174)	WP_062168820.1	1.30e-90	279	8.17e-89	274
VFG038219(gb|YP_001845364)	WP_062170288.1	3.83e-74	222	2.90e-74	222
VFG038397(gb|YP_856376)	WP_062170700.1	7.95e-59	201	6.25e-59	201
VFG038755(gb|YP_857328)	WP_062168820.1	5.32e-94	288	2.31e-93	286
VFG043345(gb|YP_095788)	WP_062171561.1	2.98e-101	308	2.37e-101	308
VFG044083(gb|NP_250948)	WP_062171536.1	1.30e-52	172	5.57e-46	155
VFG049018(gb|YP_002920501.1)	WP_062000515.1	6.06e-53	167	5.02e-53	167
VFG049114(gb|YP_002918199.1)	WP_062003695.1	3.86e-14	68.9	2.93e-14	68.9
VFG049114(gb|YP_002918199.1)	WP_062169781.1	4.93e-14	68.6	3.57e-14	68.6
VFG049114(gb|YP_002918199.1)	WP_062173297.1	2.95e-15	72.0	2.24e-15	72.0
VFG049114(gb|YP_002918199.1)	WP_062174319.1	2.72e-14	69.3	2.01e-14	69.3
VFG049118(gb|YP_002918201.1)	WP_062000796.1	3.46e-31	114	2.56e-31	114
