# Supplementary material for: Deciphering the functional diversity of DNA-binding transcription factors in Bacteria and Archaea organisms
Source: PLoS One. 2020 Aug 21;15(8):e0237135. doi: 10.1371/journal.pone.0237135 (PMC7446807; doi:10.1371/journal.pone.0237135)
Supplement: S2 File — For each genome, six columns are indicated: Protein_ID derived from VFDB; Protein_ID (genome); e-value, bit score; e-value and bit score. (ZIP) [file pone.0237135.s003.zip › Supplementary_material_S3_TF_virulence/GCF_000253295.1_ASM25329v1_tf_virulence.txt]

VFG001214(gb|NP_253237)	WP_013947698.1	3.55e-98	300	3.78e-98	300
VFG001249(gb|NP_249790)	WP_024275409.1	1.36e-97	300	4.52e-95	293
VFG001386(gb|NP_215271)	WP_029670984.1	1.15e-50	162	1.04e-50	162
VFG002440(gb|YP_111528)	WP_013948094.1	4.56e-29	105	4.41e-29	105
VFG038219(gb|YP_001845364)	WP_013948722.1	1.61e-58	182	1.56e-58	182
VFG038755(gb|YP_857328)	WP_024275409.1	6.38e-93	287	1.09e-92	286
VFG039696(gb|NP_821048)	WP_013950248.1	7.75e-35	128	8.55e-35	128
VFG043345(gb|YP_095788)	WP_013946089.1	1.94e-88	275	2.11e-88	275
VFG043345(gb|YP_095788)	WP_024275409.1	1.05e-93	289	1.14e-93	289
VFG044083(gb|NP_250948)	WP_013949871.1	2.09e-45	153	7.84e-38	133
VFG049118(gb|YP_002918201.1)	WP_013945841.1	2.27e-35	125	2.89e-35	125
