# Supplementary material for: Deciphering the functional diversity of DNA-binding transcription factors in Bacteria and Archaea organisms
Source: PLoS One. 2020 Aug 21;15(8):e0237135. doi: 10.1371/journal.pone.0237135 (PMC7446807; doi:10.1371/journal.pone.0237135)
Supplement: S2 File — For each genome, six columns are indicated: Protein_ID derived from VFDB; Protein_ID (genome); e-value, bit score; e-value and bit score. (ZIP) [file pone.0237135.s003.zip › Supplementary_material_S3_TF_virulence/GCF_000012605.1_ASM1260v1_tf_virulence.txt]

WP_011369427.1	VFG001386(gb|NP_215271)	8.18e-42	139	4.90e-42	139
WP_011370327.1	VFG001406(gb|NP_217227)	3.69e-23	90.5	2.10e-23	90.5
WP_011370329.1	VFG011946(gb|NP_282174)	6.67e-96	293	1.36e-99	302
WP_011370391.1	VFG038219(gb|YP_001845364)	2.59e-48	155	1.47e-48	155
WP_011370805.1	VFG002440(gb|YP_111528)	2.18e-23	91.3	1.13e-23	91.3
WP_011370805.1	VFG049018(gb|YP_002920501.1)	2.74e-23	90.9	1.38e-23	90.9
WP_011370865.1	VFG001249(gb|NP_249790)	1.41e-158	454	1.16e-159	456
WP_011370865.1	VFG038755(gb|YP_857328)	7.35e-156	446	1.63e-158	452
WP_011370865.1	VFG043345(gb|YP_095788)	2.55e-159	456	1.36e-159	456
WP_011370867.1	VFG043319(gb|YP_094888)	7.38e-136	393	5.14e-136	393
WP_011371419.1	VFG044083(gb|NP_250948)	4.43e-24	96.7	3.70e-31	115
WP_011371596.1	VFG001214(gb|NP_253237)	1.22e-104	315	6.46e-105	315
WP_048810571.1	VFG038397(gb|YP_856376)	7.50e-64	214	3.67e-64	214
