# Supplementary material for: Deciphering the functional diversity of DNA-binding transcription factors in Bacteria and Archaea organisms
Source: PLoS One. 2020 Aug 21;15(8):e0237135. doi: 10.1371/journal.pone.0237135 (PMC7446807; doi:10.1371/journal.pone.0237135)
Supplement: S2 File — For each genome, six columns are indicated: Protein_ID derived from VFDB; Protein_ID (genome); e-value, bit score; e-value and bit score. (ZIP) [file pone.0237135.s003.zip › Supplementary_material_S3_TF_virulence/GCF_000196495.1_ASM19649v1_tf_virulence.txt]

VFG000116(gb|NP_254170)	WP_044583460.1	1.12e-88	275	6.72e-88	273
VFG000116(gb|NP_254170)	WP_044583634.1	5.98e-86	268	1.15e-88	276
VFG000118(gb|NP_253942)	WP_026025616.1	1.24e-20	80.1	6.04e-23	86.3
VFG000119(gb|NP_253948)	WP_012550024.1	2.23e-19	80.9	2.51e-19	80.9
VFG001214(gb|NP_253237)	WP_044583460.1	1.16e-91	282	1.46e-91	282
VFG001234(gb|NP_249107)	WP_012549926.1	2.50e-23	92.8	3.10e-23	92.8
VFG001386(gb|NP_215271)	WP_012550539.1	1.80e-43	143	1.88e-43	143
VFG001386(gb|NP_215271)	WP_012550941.1	8.50e-43	142	9.30e-43	142
VFG001386(gb|NP_215271)	WP_012551588.1	1.01e-41	139	1.09e-41	139
VFG001386(gb|NP_215271)	WP_012552026.1	1.64e-43	144	1.76e-43	144
VFG002197(gb|NP_814691)	WP_012550543.1	2.74e-34	125	3.19e-34	125
VFG002197(gb|NP_814691)	WP_012551185.1	7.52e-34	124	8.81e-34	124
VFG002440(gb|YP_111528)	WP_012550667.1	9.90e-36	122	1.12e-35	122
VFG002543(gb|YP_110332)	WP_012552216.1	1.62e-35	123	1.06e-34	121
VFG004125(gb|NP_460113)	WP_012551285.1	1.77e-30	108	2.07e-30	108
VFG038205(gb|YP_001844797)	WP_012552216.1	2.26e-34	120	2.77e-34	120
VFG038219(gb|YP_001845364)	WP_012549079.1	8.17e-53	167	9.64e-53	167
VFG038397(gb|YP_856376)	WP_012550714.1	3.31e-61	206	3.89e-61	206
VFG038755(gb|YP_857328)	WP_012550812.1	0.0	585	0.0	575
VFG038763(gb|YP_857330)	WP_012550814.1	2.27e-164	470	2.78e-164	470
VFG044083(gb|NP_250948)	WP_012549550.1	3.42e-48	160	6.79e-41	141
VFG044083(gb|NP_250948)	WP_012549938.1	5.12e-46	154	3.47e-39	137
VFG044083(gb|NP_250948)	WP_012549965.1	1.64e-48	161	1.02e-40	141
