# Supplementary material for: Deciphering the functional diversity of DNA-binding transcription factors in Bacteria and Archaea organisms
Source: PLoS One. 2020 Aug 21;15(8):e0237135. doi: 10.1371/journal.pone.0237135 (PMC7446807; doi:10.1371/journal.pone.0237135)
Supplement: S2 File — For each genome, six columns are indicated: Protein_ID derived from VFDB; Protein_ID (genome); e-value, bit score; e-value and bit score. (ZIP) [file pone.0237135.s003.zip › Supplementary_material_S3_TF_virulence/GCF_000317695.1_ASM31769v1_tf_virulence.txt]

VFG001386(gb|NP_215271)	WP_042464489.1	2.81e-63	194	1.85e-63	194
VFG001713(gb|NP_755457)	WP_015215411.1	5.08e-08	47.8	2.58e-09	50.8
VFG002440(gb|YP_111528)	WP_042464657.1	5.86e-24	92.4	3.99e-24	92.4
VFG002440(gb|YP_111528)	WP_042466113.1	3.45e-24	93.2	1.93e-25	96.3
VFG038219(gb|YP_001845364)	WP_015214906.1	4.49e-51	164	3.31e-51	164
VFG038219(gb|YP_001845364)	WP_015215544.1	2.89e-49	159	2.10e-49	159
VFG039386(gb|NP_819821)	WP_015216289.1	2.07e-10	53.5	1.85e-10	53.5
VFG044083(gb|NP_250948)	WP_015214850.1	2.10e-10	58.2	6.59e-06	43.9
VFG048317(gb|YP_002921144.1)	WP_015217086.1	6.79e-19	84.7	4.28e-19	84.7
