# Supplementary material for: Deciphering the functional diversity of DNA-binding transcription factors in Bacteria and Archaea organisms
Source: PLoS One. 2020 Aug 21;15(8):e0237135. doi: 10.1371/journal.pone.0237135 (PMC7446807; doi:10.1371/journal.pone.0237135)
Supplement: S2 File — For each genome, six columns are indicated: Protein_ID derived from VFDB; Protein_ID (genome); e-value, bit score; e-value and bit score. (ZIP) [file pone.0237135.s003.zip › Supplementary_material_S3_TF_virulence/GCF_000590475.1_ASM59047v1_tf_virulence.txt]

VFG000116(gb|NP_254170)	WP_025243493.1	0.0	745	0.0	734
VFG000118(gb|NP_253942)	WP_025240190.1	1.47e-71	209	1.40e-71	209
VFG000119(gb|NP_253948)	WP_025240184.1	3.53e-157	433	3.49e-157	433
VFG000167(gb|NP_252917)	WP_025240825.1	1.11e-15	72.8	2.04e-15	72.0
VFG001214(gb|NP_253237)	WP_025243065.1	0.0	753	0.0	753
VFG001234(gb|NP_249107)	WP_025241681.1	3.81e-30	111	1.93e-32	117
VFG001248(gb|NP_249788)	WP_025242357.1	0.0	845	0.0	825
VFG001249(gb|NP_249790)	WP_025242355.1	0.0	685	0.0	677
VFG001386(gb|NP_215271)	WP_025240815.1	3.50e-53	169	3.14e-53	169
VFG001386(gb|NP_215271)	WP_025242426.1	1.41e-56	177	1.65e-58	182
VFG001713(gb|NP_755457)	WP_025242085.1	1.90e-08	48.1	1.16e-08	48.5
VFG002085(gb|NP_232518)	WP_025240321.1	3.41e-77	249	3.75e-77	248
VFG002197(gb|NP_814691)	WP_025243737.1	2.12e-28	110	9.49e-31	116
VFG002440(gb|YP_111528)	WP_025241802.1	1.70e-34	119	1.61e-34	119
VFG011946(gb|NP_282174)	WP_025240614.1	4.18e-102	309	1.12e-100	305
VFG038219(gb|YP_001845364)	WP_025242455.1	4.14e-95	275	4.03e-105	301
VFG038332(gb|YP_001144282)	WP_025240778.1	4.90e-13	64.3	4.49e-13	64.3
VFG042390(gb|YP_540132)	WP_025242085.1	2.23e-08	48.1	1.31e-08	48.5
VFG044083(gb|NP_250948)	WP_025241141.1	1.05e-50	167	6.97e-43	147
VFG049018(gb|YP_002920501.1)	WP_025240435.1	3.65e-20	82.0	1.40e-22	88.2
VFG049114(gb|YP_002918199.1)	WP_025242239.1	7.46e-18	79.0	6.92e-18	79.0
VFG049114(gb|YP_002918199.1)	WP_025242318.1	1.83e-18	80.9	1.76e-18	80.9
VFG049118(gb|YP_002918201.1)	WP_025243689.1	7.94e-11	58.2	7.50e-11	58.2
