# Supplementary material for: Deciphering the functional diversity of DNA-binding transcription factors in Bacteria and Archaea organisms
Source: PLoS One. 2020 Aug 21;15(8):e0237135. doi: 10.1371/journal.pone.0237135 (PMC7446807; doi:10.1371/journal.pone.0237135)
Supplement: S2 File — For each genome, six columns are indicated: Protein_ID derived from VFDB; Protein_ID (genome); e-value, bit score; e-value and bit score. (ZIP) [file pone.0237135.s003.zip › Supplementary_material_S3_TF_virulence/GCF_000785495.1_ASM78549v1_tf_virulence.txt]

VFG000119(gb|NP_253948)	WP_038683162.1	6.24e-28	104	4.70e-28	104
VFG000208(gb|NP_250404)	WP_052138358.1	1.65e-09	54.7	8.98e-10	55.1
VFG001234(gb|NP_249107)	WP_038679370.1	1.25e-06	45.8	3.03e-10	55.8
VFG001386(gb|NP_215271)	WP_052138856.1	2.40e-87	256	1.85e-87	256
VFG001406(gb|NP_217227)	WP_038683510.1	3.22e-85	250	2.50e-85	250
VFG002438(gb|YP_111526)	WP_038676075.1	2.72e-11	61.2	1.27e-11	62.0
VFG002440(gb|YP_111528)	WP_038675775.1	1.69e-37	127	1.28e-37	127
VFG002464(gb|YP_111552)	WP_052138738.1	6.40e-06	42.7	5.57e-06	42.7
VFG038219(gb|YP_001845364)	WP_038680662.1	6.23e-48	155	2.55e-54	171
VFG038219(gb|YP_001845364)	WP_038681379.1	1.95e-48	156	1.44e-48	156
VFG038332(gb|YP_001144282)	WP_052139069.1	3.03e-09	53.9	2.70e-09	53.9
VFG044083(gb|NP_250948)	WP_038677247.1	2.85e-17	77.8	1.18e-12	64.3
VFG044083(gb|NP_250948)	WP_038677248.1	1.89e-17	78.6	2.55e-13	66.2
VFG049114(gb|YP_002918199.1)	WP_038676479.1	2.02e-13	66.6	1.52e-13	66.6
VFG049118(gb|YP_002918201.1)	WP_038682007.1	1.10e-25	99.4	7.27e-27	102
VFG049118(gb|YP_002918201.1)	WP_052138144.1	3.84e-26	100	2.78e-26	100
