# Supplementary material for: Deciphering the functional diversity of DNA-binding transcription factors in Bacteria and Archaea organisms
Source: PLoS One. 2020 Aug 21;15(8):e0237135. doi: 10.1371/journal.pone.0237135 (PMC7446807; doi:10.1371/journal.pone.0237135)
Supplement: S2 File — For each genome, six columns are indicated: Protein_ID derived from VFDB; Protein_ID (genome); e-value, bit score; e-value and bit score. (ZIP) [file pone.0237135.s003.zip › Supplementary_material_S3_TF_virulence/GCF_000010185.1_ASM1018v1_tf_virulence.txt]

WP_002838158.1	VFG038219(gb|YP_001845364)	4.08e-46	150	1.94e-46	150
WP_002838205.1	VFG001386(gb|NP_215271)	3.38e-45	148	1.62e-45	148
WP_002838205.1	VFG038219(gb|YP_001845364)	5.66e-46	150	2.61e-46	150
WP_002841109.1	VFG045470(gb|AAM75247)	2.24e-13	55.5	9.95e-14	55.5
WP_012290644.1	VFG005767(gb|NP_687682)	1.07e-40	137	4.65e-41	137
WP_012290645.1	VFG038219(gb|YP_001845364)	3.45e-43	143	1.53e-43	143
WP_012290779.1	VFG002197(gb|NP_814691)	9.14e-29	110	4.07e-29	110
