# Supplementary material for: Deciphering the functional diversity of DNA-binding transcription factors in Bacteria and Archaea organisms
Source: PLoS One. 2020 Aug 21;15(8):e0237135. doi: 10.1371/journal.pone.0237135 (PMC7446807; doi:10.1371/journal.pone.0237135)
Supplement: S2 File — For each genome, six columns are indicated: Protein_ID derived from VFDB; Protein_ID (genome); e-value, bit score; e-value and bit score. (ZIP) [file pone.0237135.s003.zip › Supplementary_material_S3_TF_virulence/GCF_000010665.1_ASM1066v1_tf_virulence.txt]

VFG000116(gb|NP_254170)	WP_012749820.1	3.22e-103	311	4.39e-102	308
VFG000119(gb|NP_253948)	WP_043600859.1	1.17e-21	87.8	1.58e-26	100
VFG001214(gb|NP_253237)	WP_012749781.1	1.58e-106	320	1.49e-106	320
VFG001214(gb|NP_253237)	WP_015860649.1	9.93e-109	326	1.35e-113	338
VFG001214(gb|NP_253237)	WP_015860671.1	5.04e-111	332	4.91e-111	332
VFG001214(gb|NP_253237)	WP_015863200.1	1.52e-106	320	1.48e-106	320
VFG001234(gb|NP_249107)	WP_015860973.1	8.45e-29	108	2.44e-31	115
VFG001249(gb|NP_249790)	WP_015860313.1	3.48e-110	331	1.05e-109	330
VFG001249(gb|NP_249790)	WP_015860649.1	1.23e-108	327	2.00e-108	326
VFG001249(gb|NP_249790)	WP_015863200.1	3.28e-108	326	2.67e-107	323
VFG001386(gb|NP_215271)	WP_006920460.1	1.11e-56	177	9.47e-57	177
VFG002440(gb|YP_111528)	WP_015860119.1	3.13e-32	114	2.88e-32	114
VFG002540(gb|YP_111189)	WP_015862479.1	1.91e-20	84.3	1.98e-20	84.3
VFG002542(gb|YP_111575)	WP_015862479.1	2.50e-19	80.9	2.64e-19	80.9
VFG011453(gb|NP_540310)	WP_012750067.1	3.05e-35	130	2.18e-37	135
VFG038219(gb|YP_001845364)	WP_012749739.1	3.83e-59	184	3.50e-59	184
VFG038755(gb|YP_857328)	WP_015860313.1	3.23e-110	330	4.17e-109	328
VFG038763(gb|YP_857330)	WP_015861812.1	1.60e-102	307	4.91e-105	313
VFG039696(gb|NP_821048)	WP_015863009.1	1.34e-29	114	1.39e-29	114
VFG043319(gb|YP_094888)	WP_015861812.1	7.06e-102	305	4.29e-104	310
VFG043345(gb|YP_095788)	WP_015860313.1	9.34e-104	314	9.19e-104	314
VFG044083(gb|NP_250948)	WP_015860114.1	2.05e-13	66.6	2.47e-08	51.6
VFG044083(gb|NP_250948)	WP_015863155.1	5.05e-14	68.2	5.64e-09	53.1
VFG044083(gb|NP_250948)	WP_043601528.1	9.64e-14	67.4	1.46e-10	57.8
VFG049018(gb|YP_002920501.1)	WP_015860242.1	1.50e-23	91.3	1.44e-23	91.3
