# Supplementary material for: Deciphering the functional diversity of DNA-binding transcription factors in Bacteria and Archaea organisms
Source: PLoS One. 2020 Aug 21;15(8):e0237135. doi: 10.1371/journal.pone.0237135 (PMC7446807; doi:10.1371/journal.pone.0237135)
Supplement: S2 File — For each genome, six columns are indicated: Protein_ID derived from VFDB; Protein_ID (genome); e-value, bit score; e-value and bit score. (ZIP) [file pone.0237135.s003.zip › Supplementary_material_S3_TF_virulence/GCF_000195755.1_ASM19575v1_tf_virulence.txt]

VFG000116(gb|NP_254170)	YP_012146.1	4.02e-100	304	6.28e-102	309
VFG000116(gb|NP_254170)	YP_012542.1	1.85e-102	310	7.70e-105	316
VFG000119(gb|NP_253948)	YP_009818.1	2.01e-23	92.0	2.56e-23	92.0
VFG001214(gb|NP_253237)	YP_009343.1	3.20e-105	317	5.46e-107	322
VFG001214(gb|NP_253237)	YP_010638.1	3.46e-106	319	4.39e-106	319
VFG001214(gb|NP_253237)	YP_012430.1	3.75e-109	327	4.76e-109	327
VFG001214(gb|NP_253237)	YP_012513.1	5.03e-111	331	1.79e-115	343
VFG001234(gb|NP_249107)	YP_012098.1	3.18e-28	105	4.14e-28	105
VFG001249(gb|NP_249790)	YP_009335.1	8.99e-108	325	5.01e-108	326
VFG001249(gb|NP_249790)	YP_011327.1	1.63e-102	311	2.44e-101	308
VFG001386(gb|NP_215271)	YP_010304.1	7.42e-49	157	8.46e-49	157
VFG002440(gb|YP_111528)	YP_011789.1	9.50e-33	115	1.13e-32	115
VFG005767(gb|NP_687682)	YP_010425.1	4.72e-52	166	1.57e-57	180
VFG038219(gb|YP_001845364)	YP_010304.1	7.71e-47	152	9.14e-47	152
VFG038755(gb|YP_857328)	YP_009335.1	1.72e-104	315	2.79e-103	313
VFG038763(gb|YP_857330)	YP_012106.1	1.08e-97	295	2.87e-100	301
VFG043319(gb|YP_094888)	YP_012106.1	1.17e-99	300	4.24e-100	301
VFG043345(gb|YP_095788)	YP_009335.1	1.94e-102	310	2.51e-102	310
VFG043345(gb|YP_095788)	YP_010638.1	3.48e-107	322	4.34e-107	322
VFG044083(gb|NP_250948)	YP_010550.1	3.91e-17	77.0	2.91e-13	66.2
VFG049114(gb|YP_002918199.1)	YP_009533.1	2.74e-12	62.8	3.36e-12	62.8
