# Supplementary material for: Deciphering the functional diversity of DNA-binding transcription factors in Bacteria and Archaea organisms
Source: PLoS One. 2020 Aug 21;15(8):e0237135. doi: 10.1371/journal.pone.0237135 (PMC7446807; doi:10.1371/journal.pone.0237135)
Supplement: S2 File — For each genome, six columns are indicated: Protein_ID derived from VFDB; Protein_ID (genome); e-value, bit score; e-value and bit score. (ZIP) [file pone.0237135.s003.zip › Supplementary_material_S3_TF_virulence/GCF_000017605.1_ASM1760v1_tf_virulence.txt]

VFG000116(gb|NP_254170)	WP_012388639.1	7.37e-86	267	6.62e-85	265
VFG000119(gb|NP_253948)	WP_041770057.1	4.64e-21	85.5	4.59e-21	85.5
VFG001214(gb|NP_253237)	WP_012388639.1	3.52e-84	262	3.90e-84	262
VFG001386(gb|NP_215271)	WP_012390147.1	1.03e-45	149	1.02e-45	149
VFG002440(gb|YP_111528)	WP_012387216.1	6.33e-23	89.7	6.95e-23	89.7
VFG005767(gb|NP_687682)	WP_012389530.1	4.50e-53	169	1.58e-54	172
VFG038219(gb|YP_001845364)	WP_012476707.1	1.24e-49	159	1.38e-49	159
VFG038755(gb|YP_857328)	WP_012388639.1	5.04e-85	265	1.87e-84	263
VFG043319(gb|YP_094888)	WP_012388639.1	2.32e-81	256	2.43e-81	256
VFG043345(gb|YP_095788)	WP_012388639.1	2.73e-86	268	2.97e-86	268
