# Supplementary material for: Deciphering the functional diversity of DNA-binding transcription factors in Bacteria and Archaea organisms
Source: PLoS One. 2020 Aug 21;15(8):e0237135. doi: 10.1371/journal.pone.0237135 (PMC7446807; doi:10.1371/journal.pone.0237135)
Supplement: S2 File — For each genome, six columns are indicated: Protein_ID derived from VFDB; Protein_ID (genome); e-value, bit score; e-value and bit score. (ZIP) [file pone.0237135.s003.zip › Supplementary_material_S3_TF_virulence/GCF_001507665.1_ASM150766v1_tf_virulence.txt]

WP_010887388.1	VFG001386(gb|NP_215271)	4.89e-56	176	3.69e-56	176
WP_058974392.1	VFG001406(gb|NP_217227)	7.03e-21	84.3	5.06e-21	84.3
WP_062157054.1	VFG002197(gb|NP_814691)	5.08e-22	92.0	3.47e-22	92.0
WP_062157239.1	VFG045470(gb|AAM75247)	2.57e-15	60.5	1.77e-15	60.5
WP_062157515.1	VFG038219(gb|YP_001845364)	1.38e-40	136	9.93e-41	136
WP_062158568.1	VFG009553(gb|YP_177876)	1.11e-14	70.1	5.54e-11	58.5
WP_062158590.1	VFG042390(gb|YP_540132)	2.76e-10	53.5	1.66e-06	42.7
WP_062158634.1	VFG002440(gb|YP_111528)	2.77e-29	106	1.90e-29	106
WP_062159034.1	VFG005767(gb|NP_687682)	4.17e-63	194	2.77e-63	194
WP_062159354.1	VFG002197(gb|NP_814691)	1.44e-20	88.2	9.39e-21	88.2
