# Supplementary material for: Deciphering the functional diversity of DNA-binding transcription factors in Bacteria and Archaea organisms
Source: PLoS One. 2020 Aug 21;15(8):e0237135. doi: 10.1371/journal.pone.0237135 (PMC7446807; doi:10.1371/journal.pone.0237135)
Supplement: S2 File — For each genome, six columns are indicated: Protein_ID derived from VFDB; Protein_ID (genome); e-value, bit score; e-value and bit score. (ZIP) [file pone.0237135.s003.zip › Supplementary_material_S3_TF_virulence/GCF_000025925.1_ASM2592v1_tf_virulence.txt]

WP_013063193.1	VFG045567(gb|YP_096378)	8.32e-45	152	6.65e-45	152
WP_013063842.1	VFG001386(gb|NP_215271)	8.97e-33	116	7.62e-33	116
WP_013063842.1	VFG038219(gb|YP_001845364)	9.30e-35	121	7.61e-35	121
WP_013064366.1	VFG049018(gb|YP_002920501.1)	8.47e-11	56.2	6.91e-11	56.2
WP_013065275.1	VFG000119(gb|NP_253948)	1.48e-24	95.1	1.20e-24	95.1
