# Supplementary material for: Deciphering the functional diversity of DNA-binding transcription factors in Bacteria and Archaea organisms
Source: PLoS One. 2020 Aug 21;15(8):e0237135. doi: 10.1371/journal.pone.0237135 (PMC7446807; doi:10.1371/journal.pone.0237135)
Supplement: S2 File — For each genome, six columns are indicated: Protein_ID derived from VFDB; Protein_ID (genome); e-value, bit score; e-value and bit score. (ZIP) [file pone.0237135.s003.zip › Supplementary_material_S3_TF_virulence/GCF_000013345.1_ASM1334v1_tf_virulence.txt]

VFG001386(gb|NP_215271)	WP_023840873.1	3.79e-96	279	3.67e-96	279
VFG001406(gb|NP_217227)	WP_023839855.1	4.75e-59	183	4.52e-59	183
VFG002440(gb|YP_111528)	WP_011435218.1	2.23e-32	114	2.26e-32	114
VFG002440(gb|YP_111528)	WP_011435489.1	6.65e-31	110	6.76e-31	110
VFG038219(gb|YP_001845364)	WP_011434934.1	1.30e-49	159	9.66e-54	169
VFG045470(gb|AAM75247)	WP_011436695.1	8.99e-13	54.3	9.59e-13	54.3
VFG049018(gb|YP_002920501.1)	WP_011437638.1	1.76e-21	85.5	1.65e-21	85.5
VFG049118(gb|YP_002918201.1)	WP_011437998.1	5.45e-11	58.2	4.11e-11	58.2
