# Supplementary material for: Deciphering the functional diversity of DNA-binding transcription factors in Bacteria and Archaea organisms
Source: PLoS One. 2020 Aug 21;15(8):e0237135. doi: 10.1371/journal.pone.0237135 (PMC7446807; doi:10.1371/journal.pone.0237135)
Supplement: S2 File — For each genome, six columns are indicated: Protein_ID derived from VFDB; Protein_ID (genome); e-value, bit score; e-value and bit score. (ZIP) [file pone.0237135.s003.zip › Supplementary_material_S3_TF_virulence/GCF_000237995.1_ASM23799v2_tf_virulence.txt]

WP_014214826.1	VFG002194(gb|NP_815519)	8.85e-21	85.1	3.67e-21	85.1
WP_014214934.1	VFG001386(gb|NP_215271)	2.91e-57	179	1.32e-57	179
WP_014215020.1	VFG001386(gb|NP_215271)	2.75e-54	171	1.24e-54	171
WP_014215020.1	VFG038219(gb|YP_001845364)	2.89e-52	166	1.25e-52	166
WP_014215224.1	VFG002197(gb|NP_814691)	3.16e-37	133	1.34e-37	133
WP_014215752.1	VFG001406(gb|NP_217227)	2.18e-17	75.1	9.59e-18	75.1
WP_014216237.1	VFG038219(gb|YP_001845364)	5.35e-55	173	2.31e-55	173
