# Supplementary material for: Deciphering the functional diversity of DNA-binding transcription factors in Bacteria and Archaea organisms
Source: PLoS One. 2020 Aug 21;15(8):e0237135. doi: 10.1371/journal.pone.0237135 (PMC7446807; doi:10.1371/journal.pone.0237135)
Supplement: S2 File — For each genome, six columns are indicated: Protein_ID derived from VFDB; Protein_ID (genome); e-value, bit score; e-value and bit score. (ZIP) [file pone.0237135.s003.zip › Supplementary_material_S3_TF_virulence/GCF_000341345.1_ASM34134v1_tf_virulence.txt]

WP_015399595.1	VFG044083(gb|NP_250948)	1.98e-08	51.6	6.29e-14	67.4
WP_015399683.1	VFG044083(gb|NP_250948)	7.20e-10	55.8	3.92e-13	65.1
WP_015400174.1	VFG038219(gb|YP_001845364)	2.86e-56	176	2.03e-56	176
WP_015400238.1	VFG045470(gb|AAM75247)	1.67e-08	43.1	1.14e-08	43.1
WP_015400465.1	VFG009553(gb|YP_177876)	3.17e-09	53.9	2.13e-09	53.9
WP_015401080.1	VFG001406(gb|NP_217227)	2.29e-89	260	1.57e-89	260
WP_015401160.1	VFG002440(gb|YP_111528)	5.09e-22	87.4	3.40e-22	87.4
WP_015401547.1	VFG002197(gb|NP_814691)	6.04e-27	105	4.03e-27	105
WP_015401808.1	VFG001386(gb|NP_215271)	1.51e-109	312	1.04e-109	312
WP_015402242.1	VFG038219(gb|YP_001845364)	3.28e-53	169	2.15e-53	169
WP_027004478.1	VFG049118(gb|YP_002918201.1)	1.07e-18	79.7	8.30e-19	79.7
WP_034991270.1	VFG002440(gb|YP_111528)	9.74e-23	89.0	6.77e-23	89.0
