# Supplementary material for: Deciphering the functional diversity of DNA-binding transcription factors in Bacteria and Archaea organisms
Source: PLoS One. 2020 Aug 21;15(8):e0237135. doi: 10.1371/journal.pone.0237135 (PMC7446807; doi:10.1371/journal.pone.0237135)
Supplement: S2 File — For each genome, six columns are indicated: Protein_ID derived from VFDB; Protein_ID (genome); e-value, bit score; e-value and bit score. (ZIP) [file pone.0237135.s003.zip › Supplementary_material_S3_TF_virulence/GCF_001618885.1_ASM161888v1_tf_virulence.txt]

WP_015901694.1	VFG038219(gb|YP_001845364)	2.41e-59	184	1.36e-59	184
WP_047131269.1	VFG005767(gb|NP_687682)	1.25e-66	203	6.78e-67	203
WP_047131487.1	VFG045470(gb|AAM75247)	2.43e-09	45.4	1.31e-09	45.4
WP_047131527.1	VFG002440(gb|YP_111528)	1.13e-33	117	6.46e-34	117
WP_047131559.1	VFG000119(gb|NP_253948)	8.56e-24	93.6	4.42e-24	93.6
WP_047131874.1	VFG001386(gb|NP_215271)	5.94e-58	181	3.41e-58	181
WP_047131911.1	VFG002197(gb|NP_814691)	1.46e-33	123	8.26e-34	123
WP_047132040.1	VFG002197(gb|NP_814691)	3.34e-31	117	1.89e-31	117
WP_047132795.1	VFG002194(gb|NP_815519)	8.58e-20	82.0	4.85e-20	82.0
WP_047132937.1	VFG001284(gb|NP_647402)	4.11e-39	129	2.17e-39	129
