# Supplementary material for: Deciphering the functional diversity of DNA-binding transcription factors in Bacteria and Archaea organisms
Source: PLoS One. 2020 Aug 21;15(8):e0237135. doi: 10.1371/journal.pone.0237135 (PMC7446807; doi:10.1371/journal.pone.0237135)
Supplement: S2 File — For each genome, six columns are indicated: Protein_ID derived from VFDB; Protein_ID (genome); e-value, bit score; e-value and bit score. (ZIP) [file pone.0237135.s003.zip › Supplementary_material_S3_TF_virulence/GCF_000943805.1_ASM94380v1_tf_virulence.txt]

VFG000116(gb|NP_254170)	WP_044662529.1	1.21e-87	272	4.14e-89	275
VFG000119(gb|NP_253948)	WP_025552126.1	3.22e-33	118	2.78e-33	118
VFG000167(gb|NP_252917)	WP_044660701.1	7.35e-09	52.8	3.56e-09	53.5
VFG001214(gb|NP_253237)	WP_044663153.1	3.57e-101	307	3.34e-101	307
VFG001249(gb|NP_249790)	WP_044660318.1	3.63e-90	278	4.41e-90	277
VFG001249(gb|NP_249790)	WP_044661720.1	4.52e-89	277	1.42e-94	291
VFG001386(gb|NP_215271)	WP_025549336.1	3.76e-51	164	3.00e-51	164
VFG001386(gb|NP_215271)	WP_044662519.1	3.03e-49	159	2.35e-49	159
VFG002197(gb|NP_814691)	WP_037482940.1	8.14e-23	94.7	7.63e-23	94.7
VFG002197(gb|NP_814691)	WP_052628093.1	1.04e-21	91.3	9.01e-22	91.3
VFG002440(gb|YP_111528)	WP_025551358.1	1.82e-25	97.4	1.82e-25	97.4
VFG002542(gb|YP_111575)	WP_044663233.1	2.90e-26	99.4	2.70e-26	99.4
VFG038219(gb|YP_001845364)	WP_025551099.1	4.83e-50	161	4.20e-50	161
VFG038332(gb|YP_001144282)	WP_044660980.1	9.89e-12	61.2	1.08e-11	61.2
VFG038862(gb|YP_001140283)	WP_044663096.1	3.13e-80	249	2.02e-80	249
VFG043345(gb|YP_095788)	WP_044663153.1	2.04e-99	303	1.88e-99	303
VFG044083(gb|NP_250948)	WP_044661877.1	3.30e-51	168	4.86e-44	149
VFG049114(gb|YP_002918199.1)	WP_044660940.1	5.32e-23	94.0	4.64e-23	94.0
VFG049118(gb|YP_002918201.1)	WP_025549508.1	1.05e-14	69.3	8.62e-15	69.3
