# Supplementary material for: Deciphering the functional diversity of DNA-binding transcription factors in Bacteria and Archaea organisms
Source: PLoS One. 2020 Aug 21;15(8):e0237135. doi: 10.1371/journal.pone.0237135 (PMC7446807; doi:10.1371/journal.pone.0237135)
Supplement: S2 File — For each genome, six columns are indicated: Protein_ID derived from VFDB; Protein_ID (genome); e-value, bit score; e-value and bit score. (ZIP) [file pone.0237135.s003.zip › Supplementary_material_S3_TF_virulence/GCF_000227745.2_ASM22774v3_tf_virulence.txt]

VFG000116(gb|NP_254170)	WP_041447811.1	1.68e-90	279	1.49e-89	276
VFG000119(gb|NP_253948)	WP_014778620.1	1.89e-57	181	1.93e-57	181
VFG001214(gb|NP_253237)	WP_014779837.1	0.0	515	0.0	515
VFG001248(gb|NP_249788)	WP_014777394.1	7.09e-79	251	3.31e-76	244
VFG001386(gb|NP_215271)	WP_014780645.1	2.92e-42	140	2.59e-42	140
VFG002440(gb|YP_111528)	WP_014778852.1	4.49e-25	95.1	4.35e-25	95.1
VFG002440(gb|YP_111528)	WP_014780313.1	3.21e-26	98.2	3.00e-26	98.2
VFG011946(gb|NP_282174)	WP_041447811.1	7.15e-92	282	2.12e-88	273
VFG038219(gb|YP_001845364)	WP_014779937.1	8.38e-55	173	2.50e-58	182
VFG038219(gb|YP_001845364)	WP_014780090.1	2.07e-54	172	2.10e-54	172
VFG038763(gb|YP_857330)	WP_014776929.1	5.37e-118	350	1.07e-121	360
VFG044083(gb|NP_250948)	WP_014778120.1	2.08e-18	81.3	9.49e-14	67.8
VFG049018(gb|YP_002920501.1)	WP_014780313.1	3.48e-27	100	3.36e-27	100
VFG049118(gb|YP_002918201.1)	WP_014778371.1	4.98e-25	97.4	5.40e-29	108
