# Supplementary material for: Deciphering the functional diversity of DNA-binding transcription factors in Bacteria and Archaea organisms
Source: PLoS One. 2020 Aug 21;15(8):e0237135. doi: 10.1371/journal.pone.0237135 (PMC7446807; doi:10.1371/journal.pone.0237135)
Supplement: S2 File — For each genome, six columns are indicated: Protein_ID derived from VFDB; Protein_ID (genome); e-value, bit score; e-value and bit score. (ZIP) [file pone.0237135.s003.zip › Supplementary_material_S3_TF_virulence/GCF_000204415.1_ASM20441v1_tf_virulence.txt]

WP_013719161.1	VFG000031(gb|NP_878988)	1.73e-22	94.7	1.13e-22	94.7
WP_013720358.1	VFG038839(gb|YP_858598)	2.02e-34	121	1.19e-34	121
WP_048133219.1	VFG045470(gb|AAM75247)	9.15e-14	56.6	5.44e-14	56.6
