# Supplementary material for: Deciphering the functional diversity of DNA-binding transcription factors in Bacteria and Archaea organisms
Source: PLoS One. 2020 Aug 21;15(8):e0237135. doi: 10.1371/journal.pone.0237135 (PMC7446807; doi:10.1371/journal.pone.0237135)
Supplement: S2 File — For each genome, six columns are indicated: Protein_ID derived from VFDB; Protein_ID (genome); e-value, bit score; e-value and bit score. (ZIP) [file pone.0237135.s003.zip › Supplementary_material_S3_TF_virulence/GCF_000015145.1_ASM1514v1_tf_virulence.txt]

WP_011822149.1	VFG039386(gb|NP_819821)	2.74e-12	58.2	7.97e-13	58.2
WP_052287725.1	VFG001406(gb|NP_217227)	1.75e-15	70.1	5.77e-16	70.1
WP_052287788.1	VFG005767(gb|NP_687682)	2.20e-41	139	4.66e-37	127
WP_052287788.1	VFG038839(gb|YP_858598)	2.30e-39	134	4.10e-35	122
