# Supplementary material for: Deciphering the functional diversity of DNA-binding transcription factors in Bacteria and Archaea organisms
Source: PLoS One. 2020 Aug 21;15(8):e0237135. doi: 10.1371/journal.pone.0237135 (PMC7446807; doi:10.1371/journal.pone.0237135)
Supplement: S2 File — For each genome, six columns are indicated: Protein_ID derived from VFDB; Protein_ID (genome); e-value, bit score; e-value and bit score. (ZIP) [file pone.0237135.s003.zip › Supplementary_material_S3_TF_virulence/GCF_001274895.1_ASM127489v1_tf_virulence.txt]

WP_053411289.1	VFG000119(gb|NP_253948)	3.44e-25	95.9	2.29e-25	95.9
WP_053411296.1	VFG002440(gb|YP_111528)	9.71e-22	86.3	5.89e-22	86.3
WP_053411382.1	VFG038219(gb|YP_001845364)	5.84e-51	162	4.57e-49	157
WP_053411595.1	VFG038219(gb|YP_001845364)	9.88e-59	182	4.72e-52	165
WP_053411837.1	VFG038690(gb|YP_855920)	3.03e-08	51.2	5.97e-12	61.6
WP_053411942.1	VFG049118(gb|YP_002918201.1)	2.55e-18	78.6	1.67e-18	78.6
WP_053412052.1	VFG001406(gb|NP_217227)	5.46e-87	254	3.22e-87	254
WP_053412677.1	VFG001386(gb|NP_215271)	1.03e-70	213	6.35e-71	213
WP_053412693.1	VFG045470(gb|AAM75247)	6.55e-11	49.7	3.43e-11	49.7
WP_053412991.1	VFG002440(gb|YP_111528)	2.33e-22	87.8	1.42e-22	87.8
WP_053413341.1	VFG009553(gb|YP_177876)	8.45e-16	73.9	4.45e-16	73.9
