# Supplementary material for: Deciphering the functional diversity of DNA-binding transcription factors in Bacteria and Archaea organisms
Source: PLoS One. 2020 Aug 21;15(8):e0237135. doi: 10.1371/journal.pone.0237135 (PMC7446807; doi:10.1371/journal.pone.0237135)
Supplement: S2 File — For each genome, six columns are indicated: Protein_ID derived from VFDB; Protein_ID (genome); e-value, bit score; e-value and bit score. (ZIP) [file pone.0237135.s003.zip › Supplementary_material_S3_TF_virulence/GCF_001644565.1_ASM164456v1_tf_virulence.txt]

WP_010887388.1	VFG001386(gb|NP_215271)	4.89e-56	176	3.33e-56	176
WP_064013936.1	VFG002197(gb|NP_814691)	9.68e-24	96.7	6.20e-24	96.7
WP_064014410.1	VFG045470(gb|AAM75247)	3.97e-15	60.1	2.43e-15	60.1
WP_064014496.1	VFG038219(gb|YP_001845364)	4.58e-45	147	3.01e-45	147
WP_064014958.1	VFG002440(gb|YP_111528)	3.89e-29	106	2.33e-29	106
WP_064015122.1	VFG049118(gb|YP_002918201.1)	5.51e-45	150	3.48e-45	150
WP_064015125.1	VFG001713(gb|NP_755457)	2.06e-10	53.9	1.14e-10	54.3
WP_064015125.1	VFG042390(gb|YP_540132)	1.79e-10	54.3	9.99e-11	54.3
WP_064015370.1	VFG005767(gb|NP_687682)	3.19e-61	190	1.88e-61	190
