# Supplementary material for: Deciphering the functional diversity of DNA-binding transcription factors in Bacteria and Archaea organisms
Source: PLoS One. 2020 Aug 21;15(8):e0237135. doi: 10.1371/journal.pone.0237135 (PMC7446807; doi:10.1371/journal.pone.0237135)
Supplement: S2 File — For each genome, six columns are indicated: Protein_ID derived from VFDB; Protein_ID (genome); e-value, bit score; e-value and bit score. (ZIP) [file pone.0237135.s003.zip › Supplementary_material_S3_TF_virulence/GCF_000817935.1_ASM81793v1_tf_virulence.txt]

VFG001386(gb|NP_215271)	WP_004441537.1	1.98e-59	184	2.20e-59	184
VFG002194(gb|NP_815519)	WP_039774340.1	1.79e-21	86.7	2.07e-21	86.7
VFG002197(gb|NP_814691)	WP_003360844.1	9.22e-47	158	1.08e-46	158
VFG002440(gb|YP_111528)	WP_003362310.1	1.88e-25	95.9	2.16e-25	95.9
VFG005767(gb|NP_687682)	WP_003361787.1	2.51e-68	207	3.06e-68	207
VFG038219(gb|YP_001845364)	WP_004441537.1	6.95e-58	180	7.99e-58	180
VFG038397(gb|YP_856376)	WP_003362646.1	1.08e-53	188	1.61e-53	188
VFG038763(gb|YP_857330)	WP_003360223.1	1.92e-87	278	3.21e-87	278
VFG038763(gb|YP_857330)	WP_039774055.1	1.47e-86	272	1.77e-89	280
VFG043319(gb|YP_094888)	WP_003361389.1	1.20e-71	231	1.41e-71	231
VFG045470(gb|AAM75247)	WP_003359656.1	2.08e-11	50.4	2.41e-11	50.4
VFG045470(gb|AAM75247)	WP_003362035.1	1.50e-11	51.2	2.10e-11	51.2
VFG049114(gb|YP_002918199.1)	WP_003361778.1	6.55e-17	76.3	7.58e-17	76.3
