# Supplementary material for: Deciphering the functional diversity of DNA-binding transcription factors in Bacteria and Archaea organisms
Source: PLoS One. 2020 Aug 21;15(8):e0237135. doi: 10.1371/journal.pone.0237135 (PMC7446807; doi:10.1371/journal.pone.0237135)
Supplement: S2 File — For each genome, six columns are indicated: Protein_ID derived from VFDB; Protein_ID (genome); e-value, bit score; e-value and bit score. (ZIP) [file pone.0237135.s003.zip › Supplementary_material_S3_TF_virulence/GCF_000213235.1_ASM21323v1_tf_virulence.txt]

WP_013777478.1	VFG049118(gb|YP_002918201.1)	1.12e-39	135	7.11e-40	135
WP_013777521.1	VFG043319(gb|YP_094888)	1.24e-72	236	6.62e-73	236
WP_013777613.1	VFG039386(gb|NP_819821)	2.46e-17	71.2	1.37e-17	71.2
WP_013777759.1	VFG002197(gb|NP_814691)	2.27e-36	131	1.33e-36	131
WP_013777827.1	VFG002197(gb|NP_814691)	1.71e-38	136	1.01e-38	136
WP_013778054.1	VFG001386(gb|NP_215271)	1.36e-53	170	8.34e-54	170
WP_013778259.1	VFG005767(gb|NP_687682)	5.21e-72	217	3.01e-72	217
WP_013778632.1	VFG038219(gb|YP_001845364)	8.38e-57	177	5.14e-57	177
WP_013778759.1	VFG002440(gb|YP_111528)	8.81e-26	97.1	5.41e-26	97.1
WP_013778791.1	VFG001214(gb|NP_253237)	1.80e-76	241	1.19e-76	241
WP_013778791.1	VFG001248(gb|NP_249788)	6.02e-74	236	3.19e-75	238
WP_013778791.1	VFG043319(gb|YP_094888)	5.68e-77	243	3.97e-77	243
WP_013778913.1	VFG038763(gb|YP_857330)	1.69e-77	250	8.14e-78	250
WP_013779381.1	VFG001214(gb|NP_253237)	5.14e-79	249	2.98e-79	249
WP_013779381.1	VFG038763(gb|YP_857330)	6.51e-82	258	4.01e-82	258
WP_013779588.1	VFG044083(gb|NP_250948)	1.38e-10	58.2	5.86e-16	73.2
WP_013779623.1	VFG001386(gb|NP_215271)	3.84e-53	169	2.46e-53	169
WP_013779623.1	VFG038219(gb|YP_001845364)	3.18e-56	176	1.96e-56	176
WP_015295118.1	VFG001249(gb|NP_249790)	1.17e-81	259	6.85e-82	258
WP_015295841.1	VFG038862(gb|YP_001140283)	1.49e-68	221	9.98e-69	221
WP_015295841.1	VFG043345(gb|YP_095788)	4.02e-72	230	2.68e-72	230
