# Supplementary material for: Deciphering the functional diversity of DNA-binding transcription factors in Bacteria and Archaea organisms
Source: PLoS One. 2020 Aug 21;15(8):e0237135. doi: 10.1371/journal.pone.0237135 (PMC7446807; doi:10.1371/journal.pone.0237135)
Supplement: S2 File — For each genome, six columns are indicated: Protein_ID derived from VFDB; Protein_ID (genome); e-value, bit score; e-value and bit score. (ZIP) [file pone.0237135.s003.zip › Supplementary_material_S3_TF_virulence/GCF_000473245.1_ASM47324v1_tf_virulence.txt]

VFG000119(gb|NP_253948)	WP_009794692.1	2.89e-19	80.9	2.79e-19	80.9
VFG001214(gb|NP_253237)	WP_022544324.1	7.48e-72	231	7.76e-72	231
VFG001372(gb|NP_344886)	WP_009792710.1	1.86e-17	79.7	1.16e-20	89.0
VFG001386(gb|NP_215271)	WP_009791363.1	8.56e-62	191	8.12e-62	191
VFG002197(gb|NP_814691)	WP_009794049.1	6.45e-76	234	6.47e-76	234
VFG002440(gb|YP_111528)	WP_009795065.1	3.54e-35	121	3.31e-35	121
VFG005767(gb|NP_687682)	WP_009795948.1	1.40e-70	213	1.43e-70	213
VFG038219(gb|YP_001845364)	WP_009791903.1	5.60e-57	178	5.28e-57	178
VFG038219(gb|YP_001845364)	WP_009794703.1	1.82e-59	184	1.79e-59	184
VFG038763(gb|YP_857330)	WP_009795258.1	6.17e-81	255	1.13e-83	262
VFG043345(gb|YP_095788)	WP_022544324.1	3.40e-70	227	3.47e-70	227
VFG045470(gb|AAM75247)	WP_022544432.1	4.77e-19	70.1	4.72e-19	70.1
VFG049114(gb|YP_002918199.1)	WP_022544589.1	1.13e-18	81.6	1.10e-18	81.6
