# Supplementary material for: Deciphering the functional diversity of DNA-binding transcription factors in Bacteria and Archaea organisms
Source: PLoS One. 2020 Aug 21;15(8):e0237135. doi: 10.1371/journal.pone.0237135 (PMC7446807; doi:10.1371/journal.pone.0237135)
Supplement: S2 File — For each genome, six columns are indicated: Protein_ID derived from VFDB; Protein_ID (genome); e-value, bit score; e-value and bit score. (ZIP) [file pone.0237135.s003.zip › Supplementary_material_S3_TF_virulence/GCF_000144695.1_ASM14469v1_tf_virulence.txt]

WP_013277058.1	VFG049118(gb|YP_002918201.1)	1.38e-48	159	8.45e-47	153
WP_013277835.1	VFG001386(gb|NP_215271)	6.65e-53	168	3.68e-53	168
WP_013277835.1	VFG038219(gb|YP_001845364)	5.20e-55	173	2.77e-55	173
WP_013277915.1	VFG002197(gb|NP_814691)	6.09e-39	138	3.19e-39	138
WP_013277989.1	VFG005767(gb|NP_687682)	6.45e-65	199	3.27e-65	199
WP_013278007.1	VFG000119(gb|NP_253948)	3.01e-28	105	1.53e-28	105
WP_013278861.1	VFG001386(gb|NP_215271)	3.91e-56	176	2.95e-51	163
WP_013278867.1	VFG042390(gb|YP_540132)	7.38e-06	40.8	4.34e-06	40.8
