# Supplementary material for: Deciphering the functional diversity of DNA-binding transcription factors in Bacteria and Archaea organisms
Source: PLoS One. 2020 Aug 21;15(8):e0237135. doi: 10.1371/journal.pone.0237135 (PMC7446807; doi:10.1371/journal.pone.0237135)
Supplement: S2 File — For each genome, six columns are indicated: Protein_ID derived from VFDB; Protein_ID (genome); e-value, bit score; e-value and bit score. (ZIP) [file pone.0237135.s003.zip › Supplementary_material_S3_TF_virulence/GCF_000026045.1_ASM2604v1_tf_virulence.txt]

WP_011322090.1	VFG005767(gb|NP_687682)	7.40e-59	184	1.88e-54	172
WP_011323128.1	VFG043350(gb|YP_095809)	4.85e-14	68.6	2.47e-14	68.6
WP_011323155.1	VFG001406(gb|NP_217227)	1.83e-29	107	1.15e-29	107
WP_011323515.1	VFG049118(gb|YP_002918201.1)	1.07e-27	104	6.72e-28	104
