# Supplementary material for: Deciphering the functional diversity of DNA-binding transcription factors in Bacteria and Archaea organisms
Source: PLoS One. 2020 Aug 21;15(8):e0237135. doi: 10.1371/journal.pone.0237135 (PMC7446807; doi:10.1371/journal.pone.0237135)
Supplement: S2 File — For each genome, six columns are indicated: Protein_ID derived from VFDB; Protein_ID (genome); e-value, bit score; e-value and bit score. (ZIP) [file pone.0237135.s003.zip › Supplementary_material_S3_TF_virulence/GCF_000018345.1_ASM1834v1_tf_virulence.txt]

VFG001386(gb|NP_215271)	WP_012396471.1	5.19e-169	463	3.45e-169	463
VFG001406(gb|NP_217227)	WP_012393787.1	3.59e-156	429	2.45e-156	429
VFG002440(gb|YP_111528)	WP_012395552.1	5.39e-27	100	3.61e-27	100
VFG021908(gb|NP_218366)	WP_011742487.1	3.11e-84	240	2.13e-84	240
VFG038219(gb|YP_001845364)	WP_011742113.1	8.16e-52	165	5.32e-52	165
VFG044083(gb|NP_250948)	WP_012395697.1	1.55e-10	58.5	2.56e-09	54.3
VFG049114(gb|YP_002918199.1)	WP_012395732.1	1.72e-08	52.0	1.15e-08	52.0
VFG049118(gb|YP_002918201.1)	WP_049785312.1	7.70e-31	113	2.49e-32	117
