# Supplementary material for: Deciphering the functional diversity of DNA-binding transcription factors in Bacteria and Archaea organisms
Source: PLoS One. 2020 Aug 21;15(8):e0237135. doi: 10.1371/journal.pone.0237135 (PMC7446807; doi:10.1371/journal.pone.0237135)
Supplement: S2 File — For each genome, six columns are indicated: Protein_ID derived from VFDB; Protein_ID (genome); e-value, bit score; e-value and bit score. (ZIP) [file pone.0237135.s003.zip › Supplementary_material_S3_TF_virulence/GCF_000215975.1_ASM21597v1_tf_virulence.txt]

WP_013909261.1	VFG001386(gb|NP_215271)	1.43e-29	107	1.29e-28	104
WP_013909261.1	VFG038219(gb|YP_001845364)	1.49e-31	112	4.13e-27	100
WP_013909467.1	VFG001214(gb|NP_253237)	2.37e-113	338	1.12e-109	327
WP_013909691.1	VFG001214(gb|NP_253237)	9.99e-110	328	3.74e-110	328
WP_013909691.1	VFG043345(gb|YP_095788)	6.98e-110	329	2.66e-110	329
WP_013909763.1	VFG001249(gb|NP_249790)	1.37e-103	313	1.00e-103	312
WP_013909763.1	VFG038755(gb|YP_857328)	3.50e-104	314	5.37e-106	317
WP_013910028.1	VFG000116(gb|NP_254170)	1.16e-113	338	6.84e-115	341
WP_013910028.1	VFG001214(gb|NP_253237)	1.49e-110	330	5.53e-111	330
WP_013910373.1	VFG005767(gb|NP_687682)	2.48e-66	202	2.15e-63	194
WP_049774801.1	VFG038763(gb|YP_857330)	1.16e-103	308	6.51e-104	308
