# Supplementary material for: Deciphering the functional diversity of DNA-binding transcription factors in Bacteria and Archaea organisms
Source: PLoS One. 2020 Aug 21;15(8):e0237135. doi: 10.1371/journal.pone.0237135 (PMC7446807; doi:10.1371/journal.pone.0237135)
Supplement: S2 File — For each genome, six columns are indicated: Protein_ID derived from VFDB; Protein_ID (genome); e-value, bit score; e-value and bit score. (ZIP) [file pone.0237135.s003.zip › Supplementary_material_S3_TF_virulence/GCF_000014885.1_ASM1488v1_tf_virulence.txt]

VFG000116(gb|NP_254170)	WP_020913380.1	1.67e-94	290	1.63e-92	285
VFG000116(gb|NP_254170)	WP_044555750.1	6.73e-91	281	3.82e-89	277
VFG000118(gb|NP_253942)	WP_044556158.1	3.84e-29	102	3.39e-29	102
VFG001214(gb|NP_253237)	WP_020912367.1	1.48e-106	320	1.37e-106	320
VFG001234(gb|NP_249107)	WP_044555829.1	1.33e-23	93.6	1.24e-23	93.6
VFG001386(gb|NP_215271)	WP_020913240.1	1.06e-48	157	8.82e-49	157
VFG001386(gb|NP_215271)	WP_020913610.1	2.94e-48	156	2.52e-48	156
VFG001386(gb|NP_215271)	WP_020914942.1	6.46e-46	150	5.35e-46	150
VFG002197(gb|NP_814691)	WP_044555753.1	2.69e-36	130	8.94e-36	129
VFG002440(gb|YP_111528)	WP_020911957.1	5.13e-24	92.4	4.31e-24	92.4
VFG002440(gb|YP_111528)	WP_044556335.1	1.00e-25	96.7	8.07e-26	96.7
VFG004125(gb|NP_460113)	WP_020912993.1	8.54e-24	91.7	7.59e-24	91.7
VFG038219(gb|YP_001845364)	WP_020910601.1	9.97e-78	231	8.80e-78	231
VFG038219(gb|YP_001845364)	WP_020911068.1	3.57e-74	222	3.24e-74	222
VFG038397(gb|YP_856376)	WP_020911022.1	3.69e-63	211	3.35e-63	211
VFG038755(gb|YP_857328)	WP_020911681.1	0.0	572	0.0	573
VFG038763(gb|YP_857330)	WP_020911679.1	3.41e-174	495	3.14e-174	495
VFG038862(gb|YP_001140283)	WP_020915032.1	5.01e-141	408	4.32e-141	408
VFG044083(gb|NP_250948)	WP_044556469.1	4.02e-50	165	4.32e-44	149
VFG045470(gb|AAM75247)	WP_020910407.1	6.38e-18	67.4	6.06e-18	67.4
VFG049018(gb|YP_002920501.1)	WP_020911986.1	3.22e-21	85.1	2.97e-21	85.1
VFG049114(gb|YP_002918199.1)	WP_020912640.1	8.49e-54	175	7.54e-54	175
