# Supplementary material for: Deciphering the functional diversity of DNA-binding transcription factors in Bacteria and Archaea organisms
Source: PLoS One. 2020 Aug 21;15(8):e0237135. doi: 10.1371/journal.pone.0237135 (PMC7446807; doi:10.1371/journal.pone.0237135)
Supplement: S2 File — For each genome, six columns are indicated: Protein_ID derived from VFDB; Protein_ID (genome); e-value, bit score; e-value and bit score. (ZIP) [file pone.0237135.s003.zip › Supplementary_material_S3_TF_virulence/GCF_000021025.1_ASM2102v1_tf_virulence.txt]

WP_012695554.1	VFG000119(gb|NP_253948)	2.07e-44	146	1.39e-44	146
WP_012695572.1	VFG001234(gb|NP_249107)	1.21e-17	77.8	6.89e-18	77.8
WP_012695656.1	VFG001386(gb|NP_215271)	6.25e-45	147	4.29e-45	147
WP_012695693.1	VFG038219(gb|YP_001845364)	9.62e-78	231	6.08e-78	231
WP_012696135.1	VFG044083(gb|NP_250948)	6.82e-38	133	5.84e-43	146
WP_012696184.1	VFG038839(gb|YP_858598)	5.98e-44	145	3.86e-44	145
WP_012696465.1	VFG049114(gb|YP_002918199.1)	3.19e-102	299	1.97e-102	299
WP_012696852.1	VFG001713(gb|NP_755457)	8.14e-24	89.4	5.35e-24	89.4
WP_012696852.1	VFG042390(gb|YP_540132)	1.53e-23	88.6	8.29e-24	89.0
WP_012697376.1	VFG001214(gb|NP_253237)	1.08e-102	311	6.22e-103	311
WP_012697546.1	VFG002440(gb|YP_111528)	4.54e-25	95.1	2.96e-25	95.1
WP_012697634.1	VFG044083(gb|NP_250948)	3.46e-35	126	6.35e-41	141
WP_012697831.1	VFG001249(gb|NP_249790)	1.73e-148	429	4.18e-150	432
WP_012698361.1	VFG002538(gb|YP_110896)	4.31e-07	45.8	3.35e-07	45.8
WP_012698686.1	VFG044083(gb|NP_250948)	5.52e-34	123	1.17e-41	143
WP_051189934.1	VFG011850(gb|NP_281278)	3.37e-15	72.4	3.08e-13	65.5
