# Supplementary material for: Deciphering the functional diversity of DNA-binding transcription factors in Bacteria and Archaea organisms
Source: PLoS One. 2020 Aug 21;15(8):e0237135. doi: 10.1371/journal.pone.0237135 (PMC7446807; doi:10.1371/journal.pone.0237135)
Supplement: S2 File — For each genome, six columns are indicated: Protein_ID derived from VFDB; Protein_ID (genome); e-value, bit score; e-value and bit score. (ZIP) [file pone.0237135.s003.zip › Supplementary_material_S3_TF_virulence/GCF_000166415.1_ASM16641v1_tf_virulence.txt]

WP_013404660.1	VFG001372(gb|NP_344886)	1.16e-33	125	6.36e-34	125
WP_013404954.1	VFG038219(gb|YP_001845364)	1.11e-52	167	6.39e-53	167
WP_013405165.1	VFG000119(gb|NP_253948)	9.23e-31	112	4.98e-31	112
WP_013405169.1	VFG043319(gb|YP_094888)	1.46e-100	306	6.17e-100	304
WP_013405264.1	VFG038397(gb|YP_856376)	1.17e-63	213	8.46e-62	208
WP_013405286.1	VFG049118(gb|YP_002918201.1)	4.90e-39	134	6.03e-36	125
WP_013406241.1	VFG002197(gb|NP_814691)	6.00e-31	117	3.02e-31	117
WP_013406249.1	VFG001386(gb|NP_215271)	5.43e-65	199	4.84e-55	173
WP_013406499.1	VFG038219(gb|YP_001845364)	1.78e-50	162	1.01e-50	162
WP_013406732.1	VFG001214(gb|NP_253237)	4.12e-95	290	2.31e-95	290
WP_013406732.1	VFG001249(gb|NP_249790)	1.21e-93	288	1.77e-94	289
WP_013406732.1	VFG038755(gb|YP_857328)	1.81e-91	281	5.42e-93	284
WP_013406732.1	VFG043345(gb|YP_095788)	1.17e-92	284	6.67e-93	284
