# Supplementary material for: Deciphering the functional diversity of DNA-binding transcription factors in Bacteria and Archaea organisms
Source: PLoS One. 2020 Aug 21;15(8):e0237135. doi: 10.1371/journal.pone.0237135 (PMC7446807; doi:10.1371/journal.pone.0237135)
Supplement: S2 File — For each genome, six columns are indicated: Protein_ID derived from VFDB; Protein_ID (genome); e-value, bit score; e-value and bit score. (ZIP) [file pone.0237135.s003.zip › Supplementary_material_S3_TF_virulence/GCF_000025285.1_ASM2528v1_tf_virulence.txt]

WP_012939850.1	VFG039386(gb|NP_819821)	2.27e-12	58.2	7.60e-13	58.2
WP_012941099.1	VFG000031(gb|NP_878988)	2.24e-14	70.1	9.50e-15	70.1
