# Supplementary material for: Deciphering the functional diversity of DNA-binding transcription factors in Bacteria and Archaea organisms
Source: PLoS One. 2020 Aug 21;15(8):e0237135. doi: 10.1371/journal.pone.0237135 (PMC7446807; doi:10.1371/journal.pone.0237135)
Supplement: S2 File — For each genome, six columns are indicated: Protein_ID derived from VFDB; Protein_ID (genome); e-value, bit score; e-value and bit score. (ZIP) [file pone.0237135.s003.zip › Supplementary_material_S3_TF_virulence/GCF_000739435.1_ASM73943v1_tf_virulence.txt]

WP_014990843.1	VFG005767(gb|NP_687682)	1.75e-59	185	9.44e-60	185
WP_014991120.1	VFG043385(gb|NP_207824)	2.34e-13	66.6	1.02e-13	66.6
WP_014991127.1	VFG001386(gb|NP_215271)	7.68e-43	142	4.64e-43	142
WP_014991205.1	VFG044083(gb|NP_250948)	5.58e-40	139	2.49e-48	160
WP_014991642.1	VFG044083(gb|NP_250948)	3.31e-42	144	5.78e-50	164
WP_014991671.1	VFG001214(gb|NP_253237)	1.38e-63	207	8.72e-64	207
WP_014991682.1	VFG002197(gb|NP_814691)	4.69e-32	119	2.53e-32	119
WP_014991885.1	VFG038755(gb|YP_857328)	3.55e-23	97.8	9.66e-24	99.0
WP_014992022.1	VFG049118(gb|YP_002918201.1)	3.91e-32	116	2.20e-32	116
WP_014992088.1	VFG038219(gb|YP_001845364)	5.14e-42	140	2.78e-42	140
WP_014992230.1	VFG038332(gb|YP_001144282)	6.80e-15	70.1	3.46e-15	70.1
WP_015674158.1	VFG002197(gb|NP_814691)	1.58e-31	118	8.72e-32	118
WP_039195030.1	VFG038219(gb|YP_001845364)	6.97e-47	152	5.31e-44	144
WP_039195227.1	VFG002440(gb|YP_111528)	7.37e-26	96.7	4.46e-26	96.7
WP_039195377.1	VFG007177(gb|NP_798078)	4.83e-14	67.8	2.63e-14	67.8
