# Supplementary material for: Deciphering the functional diversity of DNA-binding transcription factors in Bacteria and Archaea organisms
Source: PLoS One. 2020 Aug 21;15(8):e0237135. doi: 10.1371/journal.pone.0237135 (PMC7446807; doi:10.1371/journal.pone.0237135)
Supplement: S2 File — For each genome, six columns are indicated: Protein_ID derived from VFDB; Protein_ID (genome); e-value, bit score; e-value and bit score. (ZIP) [file pone.0237135.s003.zip › Supplementary_material_S3_TF_virulence/GCF_000020985.1_ASM2098v1_tf_virulence.txt]

YP_002247975.1	VFG001214(gb|NP_253237)	1.62e-112	335	7.45e-113	335
YP_002248044.1	VFG000072(gb|NP_463731)	6.42e-12	60.1	3.21e-12	60.1
YP_002248108.1	VFG038763(gb|YP_857330)	5.29e-107	317	3.62e-107	317
YP_002248108.1	VFG043319(gb|YP_094888)	3.50e-112	330	2.39e-112	330
YP_002248111.1	VFG001249(gb|NP_249790)	3.12e-125	368	9.08e-126	369
YP_002248111.1	VFG043345(gb|YP_095788)	6.92e-131	382	3.47e-131	382
YP_002248221.1	VFG002440(gb|YP_111528)	1.14e-27	102	5.58e-28	102
YP_002248585.1	VFG000116(gb|NP_254170)	9.58e-112	333	2.77e-110	329
YP_002248594.1	VFG001386(gb|NP_215271)	8.91e-60	185	2.05e-53	168
YP_002248936.1	VFG001214(gb|NP_253237)	6.82e-111	331	3.19e-111	331
YP_002248936.1	VFG011946(gb|NP_282174)	5.27e-107	321	2.97e-109	325
YP_002249178.1	VFG001214(gb|NP_253237)	8.51e-116	344	3.89e-116	344
YP_002249203.1	VFG038219(gb|YP_001845364)	1.83e-50	161	9.01e-51	161
YP_002249386.1	VFG000119(gb|NP_253948)	1.25e-27	103	5.67e-28	103
YP_002249436.1	VFG000119(gb|NP_253948)	1.25e-27	103	5.67e-28	103
YP_002249593.1	VFG000116(gb|NP_254170)	2.34e-109	328	5.35e-111	331
