# Supplementary material for: Deciphering the functional diversity of DNA-binding transcription factors in Bacteria and Archaea organisms
Source: PLoS One. 2020 Aug 21;15(8):e0237135. doi: 10.1371/journal.pone.0237135 (PMC7446807; doi:10.1371/journal.pone.0237135)
Supplement: S2 File — For each genome, six columns are indicated: Protein_ID derived from VFDB; Protein_ID (genome); e-value, bit score; e-value and bit score. (ZIP) [file pone.0237135.s003.zip › Supplementary_material_S3_TF_virulence/GCF_000284295.1_ASM28429v1_tf_virulence.txt]

VFG000119(gb|NP_253948)	WP_014448126.1	6.91e-29	107	3.57e-29	107
VFG001386(gb|NP_215271)	WP_014447378.1	6.45e-106	304	3.24e-106	304
VFG001406(gb|NP_217227)	WP_051042246.1	2.97e-76	227	1.49e-76	227
VFG001415(gb|NP_218004)	WP_014444701.1	7.77e-16	73.9	1.05e-16	75.5
VFG002197(gb|NP_814691)	WP_014443562.1	2.31e-35	129	3.80e-36	130
VFG002197(gb|NP_814691)	WP_014445607.1	2.18e-34	126	1.14e-34	126
VFG002197(gb|NP_814691)	WP_041829697.1	5.32e-35	128	2.71e-35	128
VFG002440(gb|YP_111528)	WP_014444344.1	4.59e-35	122	2.37e-35	122
VFG002440(gb|YP_111528)	WP_014445497.1	9.44e-35	121	5.07e-35	121
VFG038219(gb|YP_001845364)	WP_014442724.1	4.69e-52	166	2.34e-52	166
VFG038219(gb|YP_001845364)	WP_041831273.1	5.12e-49	158	2.60e-49	158
VFG044083(gb|NP_250948)	WP_041829879.1	3.95e-20	86.3	6.82e-19	82.0
VFG045470(gb|AAM75247)	WP_014447209.1	8.48e-14	57.8	5.37e-14	57.8
VFG045470(gb|AAM75247)	WP_041829957.1	2.53e-14	58.9	1.54e-14	58.9
VFG049114(gb|YP_002918199.1)	WP_014443922.1	7.40e-20	85.9	3.89e-20	85.9
VFG049118(gb|YP_002918201.1)	WP_014442903.1	2.62e-31	114	1.29e-31	114
