# Supplementary material for: Deciphering the functional diversity of DNA-binding transcription factors in Bacteria and Archaea organisms
Source: PLoS One. 2020 Aug 21;15(8):e0237135. doi: 10.1371/journal.pone.0237135 (PMC7446807; doi:10.1371/journal.pone.0237135)
Supplement: S2 File — For each genome, six columns are indicated: Protein_ID derived from VFDB; Protein_ID (genome); e-value, bit score; e-value and bit score. (ZIP) [file pone.0237135.s003.zip › Supplementary_material_S3_TF_virulence/GCF_000012145.1_ASM1214v1_tf_virulence.txt]

WP_011270411.1	VFG001386(gb|NP_215271)	3.23e-36	125	9.06e-37	125
WP_011270506.1	VFG005767(gb|NP_687682)	5.13e-59	184	1.38e-59	184
WP_011270988.1	VFG038219(gb|YP_001845364)	8.78e-41	136	2.08e-38	129
WP_011271221.1	VFG001214(gb|NP_253237)	2.57e-75	240	6.82e-76	240
