# Supplementary material for: Deciphering the functional diversity of DNA-binding transcription factors in Bacteria and Archaea organisms
Source: PLoS One. 2020 Aug 21;15(8):e0237135. doi: 10.1371/journal.pone.0237135 (PMC7446807; doi:10.1371/journal.pone.0237135)
Supplement: S2 File — For each genome, six columns are indicated: Protein_ID derived from VFDB; Protein_ID (genome); e-value, bit score; e-value and bit score. (ZIP) [file pone.0237135.s003.zip › Supplementary_material_S3_TF_virulence/GCF_000011385.1_ASM1138v1_tf_virulence.txt]

VFG001386(gb|NP_215271)	NP_922968.1	3.40e-51	163	2.95e-51	163
VFG001386(gb|NP_215271)	NP_924757.1	1.32e-50	162	1.15e-50	162
VFG001386(gb|NP_215271)	NP_925615.1	1.29e-50	162	1.24e-50	162
VFG001713(gb|NP_755457)	NP_925801.1	2.40e-09	50.8	2.01e-09	50.8
VFG002440(gb|YP_111528)	NP_925156.1	1.36e-29	107	1.32e-29	107
VFG038219(gb|YP_001845364)	NP_923806.1	3.18e-50	161	3.07e-50	161
VFG038219(gb|YP_001845364)	NP_925615.1	1.99e-52	167	1.97e-52	167
VFG044083(gb|NP_250948)	NP_925497.1	1.21e-48	162	3.94e-42	145
VFG044083(gb|NP_250948)	NP_925806.1	2.00e-47	159	8.39e-43	147
VFG049114(gb|YP_002918199.1)	NP_925932.1	5.06e-16	73.9	3.50e-16	74.3
