# Supplementary material for: Deciphering the functional diversity of DNA-binding transcription factors in Bacteria and Archaea organisms
Source: PLoS One. 2020 Aug 21;15(8):e0237135. doi: 10.1371/journal.pone.0237135 (PMC7446807; doi:10.1371/journal.pone.0237135)
Supplement: S2 File — For each genome, six columns are indicated: Protein_ID derived from VFDB; Protein_ID (genome); e-value, bit score; e-value and bit score. (ZIP) [file pone.0237135.s003.zip › Supplementary_material_S3_TF_virulence/GCF_000219535.2_ASM21953v3_tf_virulence.txt]

VFG000072(gb|NP_463731)	WP_003333608.1	9.19e-15	68.2	8.69e-15	68.2
VFG001214(gb|NP_253237)	WP_003335543.1	1.13e-63	211	1.25e-63	211
VFG001386(gb|NP_215271)	WP_003335235.1	1.26e-62	193	1.12e-62	193
VFG001713(gb|NP_755457)	WP_041752613.1	1.81e-10	53.9	1.65e-10	53.9
VFG002197(gb|NP_814691)	WP_003334517.1	2.74e-74	230	2.73e-74	230
VFG002440(gb|YP_111528)	WP_003333590.1	6.10e-28	102	5.64e-28	102
VFG002440(gb|YP_111528)	WP_003334302.1	4.67e-28	103	4.69e-28	103
VFG005767(gb|NP_687682)	WP_003336864.1	3.75e-63	194	3.70e-63	194
VFG038219(gb|YP_001845364)	WP_003334019.1	2.78e-58	182	2.63e-58	182
VFG038763(gb|YP_857330)	WP_003333699.1	1.49e-74	239	1.40e-74	239
VFG038763(gb|YP_857330)	WP_003335088.1	7.58e-79	250	7.21e-79	250
VFG038862(gb|YP_001140283)	WP_003333699.1	1.32e-73	236	1.27e-73	236
VFG038862(gb|YP_001140283)	WP_003334450.1	3.02e-77	245	2.92e-77	245
VFG042390(gb|YP_540132)	WP_041752613.1	1.84e-11	56.6	1.94e-11	56.2
VFG043345(gb|YP_095788)	WP_041752704.1	1.42e-62	207	1.43e-62	207
VFG044083(gb|NP_250948)	WP_041752596.1	3.90e-17	77.4	2.12e-12	63.5
VFG045470(gb|AAM75247)	WP_003334813.1	1.75e-16	63.9	1.97e-16	63.9
VFG049118(gb|YP_002918201.1)	WP_003333646.1	4.55e-24	95.1	4.17e-24	95.1
