# Supplementary material for: Deciphering the functional diversity of DNA-binding transcription factors in Bacteria and Archaea organisms
Source: PLoS One. 2020 Aug 21;15(8):e0237135. doi: 10.1371/journal.pone.0237135 (PMC7446807; doi:10.1371/journal.pone.0237135)
Supplement: S2 File — For each genome, six columns are indicated: Protein_ID derived from VFDB; Protein_ID (genome); e-value, bit score; e-value and bit score. (ZIP) [file pone.0237135.s003.zip › Supplementary_material_S3_TF_virulence/GCF_000190735.1_ASM19073v2_tf_virulence.txt]

VFG000119(gb|NP_253948)	WP_013633959.1	1.48e-24	95.1	1.42e-24	95.1
VFG001214(gb|NP_253237)	WP_013632514.1	6.15e-112	335	6.31e-112	335
VFG001249(gb|NP_249790)	WP_013633809.1	3.32e-93	288	6.59e-91	281
VFG001386(gb|NP_215271)	WP_013631588.1	2.21e-45	149	2.02e-45	149
VFG002197(gb|NP_814691)	WP_013633729.1	2.23e-30	115	2.22e-30	115
VFG002440(gb|YP_111528)	WP_013632497.1	1.20e-26	99.4	1.15e-26	99.4
VFG038219(gb|YP_001845364)	WP_013631588.1	3.13e-46	150	2.96e-46	150
VFG043345(gb|YP_095788)	WP_041537352.1	2.14e-95	291	2.07e-95	291
