# Supplementary material for: Deciphering the functional diversity of DNA-binding transcription factors in Bacteria and Archaea organisms
Source: PLoS One. 2020 Aug 21;15(8):e0237135. doi: 10.1371/journal.pone.0237135 (PMC7446807; doi:10.1371/journal.pone.0237135)
Supplement: S2 File — For each genome, six columns are indicated: Protein_ID derived from VFDB; Protein_ID (genome); e-value, bit score; e-value and bit score. (ZIP) [file pone.0237135.s003.zip › Supplementary_material_S3_TF_virulence/GCF_000233715.2_ASM23371v3_tf_virulence.txt]

VFG000116(gb|NP_254170)	WP_006522732.1	2.37e-115	343	2.58e-113	338
VFG000119(gb|NP_253948)	WP_006521991.1	1.97e-31	113	2.14e-31	113
VFG000162(gb|NP_251116)	WP_006523008.1	1.15e-06	43.5	1.07e-06	43.5
VFG001214(gb|NP_253237)	WP_006522732.1	8.37e-115	341	8.87e-115	341
VFG001284(gb|NP_647402)	WP_006521213.1	2.85e-08	48.5	3.42e-08	48.5
VFG001386(gb|NP_215271)	WP_006523906.1	2.37e-62	192	2.32e-62	192
VFG001386(gb|NP_215271)	WP_041284859.1	4.15e-62	191	7.25e-69	209
VFG002085(gb|NP_232518)	WP_006522577.1	7.21e-69	228	6.39e-69	228
VFG002440(gb|YP_111528)	WP_006523254.1	8.77e-32	112	8.77e-32	112
VFG005767(gb|NP_687682)	WP_006523618.1	4.06e-61	189	4.38e-61	189
VFG038219(gb|YP_001845364)	WP_006521177.1	4.82e-64	196	5.13e-64	196
VFG038219(gb|YP_001845364)	WP_006523906.1	1.78e-62	192	1.81e-62	192
VFG043345(gb|YP_095788)	WP_006522732.1	4.77e-114	340	4.96e-114	340
VFG043350(gb|YP_095809)	WP_006523305.1	1.68e-22	91.3	1.57e-22	91.3
VFG044083(gb|NP_250948)	WP_006521480.1	1.99e-14	69.3	1.68e-10	57.8
VFG045470(gb|AAM75247)	WP_006522664.1	5.10e-14	57.4	5.75e-14	57.4
VFG045470(gb|AAM75247)	WP_006523764.1	4.28e-15	60.1	4.69e-15	60.1
VFG049118(gb|YP_002918201.1)	WP_006523022.1	2.01e-48	158	2.06e-48	158
VFG049118(gb|YP_002918201.1)	WP_006523024.1	5.13e-46	152	5.16e-46	152
