# Supplementary material for: Deciphering the functional diversity of DNA-binding transcription factors in Bacteria and Archaea organisms
Source: PLoS One. 2020 Aug 21;15(8):e0237135. doi: 10.1371/journal.pone.0237135 (PMC7446807; doi:10.1371/journal.pone.0237135)
Supplement: S2 File — For each genome, six columns are indicated: Protein_ID derived from VFDB; Protein_ID (genome); e-value, bit score; e-value and bit score. (ZIP) [file pone.0237135.s003.zip › Supplementary_material_S3_TF_virulence/GCF_001021025.1_ASM102102v1_tf_virulence.txt]

WP_047239280.1	VFG002440(gb|YP_111528)	1.05e-19	81.3	5.93e-20	81.3
WP_047239689.1	VFG002440(gb|YP_111528)	5.36e-20	81.6	3.25e-20	81.6
WP_047239722.1	VFG038219(gb|YP_001845364)	7.25e-58	180	4.34e-58	180
WP_047239942.1	VFG045470(gb|AAM75247)	8.06e-11	49.3	4.16e-11	49.3
WP_047239956.1	VFG038690(gb|YP_855920)	8.13e-06	43.9	1.94e-08	50.8
WP_047240075.1	VFG049118(gb|YP_002918201.1)	1.91e-17	76.3	1.23e-17	76.3
WP_047240369.1	VFG001406(gb|NP_217227)	4.88e-97	280	2.83e-97	280
WP_047240441.1	VFG002440(gb|YP_111528)	1.98e-21	85.5	1.17e-21	85.5
WP_047240708.1	VFG002197(gb|NP_814691)	7.69e-21	88.6	4.51e-21	88.6
WP_047240868.1	VFG001386(gb|NP_215271)	5.24e-108	308	3.09e-108	308
