# Supplementary material for: Deciphering the functional diversity of DNA-binding transcription factors in Bacteria and Archaea organisms
Source: PLoS One. 2020 Aug 21;15(8):e0237135. doi: 10.1371/journal.pone.0237135 (PMC7446807; doi:10.1371/journal.pone.0237135)
Supplement: S2 File — For each genome, six columns are indicated: Protein_ID derived from VFDB; Protein_ID (genome); e-value, bit score; e-value and bit score. (ZIP) [file pone.0237135.s003.zip › Supplementary_material_S3_TF_virulence/GCF_000015125.1_ASM1512v1_tf_virulence.txt]

WP_011744154.1	VFG045567(gb|YP_096378)	2.48e-55	179	1.54e-55	179
WP_011744755.1	VFG038219(gb|YP_001845364)	6.74e-40	134	4.31e-40	134
WP_011745064.1	VFG001386(gb|NP_215271)	1.24e-50	162	8.77e-51	162
WP_011745655.1	VFG001214(gb|NP_253237)	6.88e-76	241	4.31e-76	241
WP_011745709.1	VFG038763(gb|YP_857330)	1.52e-82	256	1.20e-82	256
WP_011745830.1	VFG043350(gb|YP_095809)	1.19e-14	70.5	6.24e-15	70.5
WP_011746257.1	VFG005767(gb|NP_687682)	6.90e-63	194	4.29e-63	194
WP_015961197.1	VFG002440(gb|YP_111528)	8.06e-23	89.0	4.57e-20	81.3
