# Supplementary material for: Deciphering the functional diversity of DNA-binding transcription factors in Bacteria and Archaea organisms
Source: PLoS One. 2020 Aug 21;15(8):e0237135. doi: 10.1371/journal.pone.0237135 (PMC7446807; doi:10.1371/journal.pone.0237135)
Supplement: S2 File — For each genome, six columns are indicated: Protein_ID derived from VFDB; Protein_ID (genome); e-value, bit score; e-value and bit score. (ZIP) [file pone.0237135.s003.zip › Supplementary_material_S3_TF_virulence/GCF_000412265.2_ASM41226v2_tf_virulence.txt]

VFG000031(gb|NP_878988)	WP_008740485.1	5.67e-14	70.5	3.12e-14	70.5
VFG000119(gb|NP_253948)	WP_037797197.1	2.62e-21	87.8	3.77e-23	92.4
VFG001234(gb|NP_249107)	WP_037798234.1	3.48e-30	112	7.53e-32	115
VFG001386(gb|NP_215271)	WP_008740998.1	6.58e-85	251	1.34e-85	252
VFG001406(gb|NP_217227)	WP_008742686.1	6.89e-89	259	3.82e-89	259
VFG001415(gb|NP_218004)	WP_063781051.1	5.73e-17	76.6	3.75e-18	79.3
VFG001713(gb|NP_755457)	WP_037791680.1	7.70e-14	63.9	4.50e-14	63.5
VFG002197(gb|NP_814691)	WP_037798243.1	1.09e-32	122	3.24e-34	125
VFG002440(gb|YP_111528)	WP_008743924.1	1.21e-33	119	7.29e-34	119
VFG021908(gb|NP_218366)	WP_008743477.1	6.29e-28	98.2	3.99e-28	98.2
VFG038219(gb|YP_001845364)	WP_030011739.1	1.25e-53	170	6.53e-54	170
VFG038219(gb|YP_001845364)	WP_037793695.1	7.58e-52	166	3.14e-55	174
VFG038690(gb|YP_855920)	WP_037790952.1	8.12e-11	59.7	7.68e-09	53.1
VFG042390(gb|YP_540132)	WP_037791680.1	1.28e-13	63.2	6.40e-14	63.2
VFG044083(gb|NP_250948)	WP_008741684.1	3.98e-16	75.1	9.16e-13	64.3
VFG044083(gb|NP_250948)	WP_047961017.1	2.12e-16	76.3	3.58e-12	63.2
VFG045470(gb|AAM75247)	WP_037792554.1	4.67e-15	60.8	3.02e-15	60.8
VFG049114(gb|YP_002918199.1)	WP_008742046.1	1.25e-09	55.8	7.04e-10	55.8
VFG049118(gb|YP_002918201.1)	WP_008738030.1	8.79e-34	121	4.78e-34	121
