# Supplementary material for: Deciphering the functional diversity of DNA-binding transcription factors in Bacteria and Archaea organisms
Source: PLoS One. 2020 Aug 21;15(8):e0237135. doi: 10.1371/journal.pone.0237135 (PMC7446807; doi:10.1371/journal.pone.0237135)
Supplement: S2 File — For each genome, six columns are indicated: Protein_ID derived from VFDB; Protein_ID (genome); e-value, bit score; e-value and bit score. (ZIP) [file pone.0237135.s003.zip › Supplementary_material_S3_TF_virulence/GCF_000204565.1_ASM20456v1_tf_virulence.txt]

WP_013724282.1	VFG005767(gb|NP_687682)	1.07e-59	186	6.78e-60	186
WP_013724623.1	VFG000119(gb|NP_253948)	2.52e-27	102	1.75e-27	102
WP_013725558.1	VFG000072(gb|NP_463731)	4.27e-06	43.1	2.91e-06	43.1
WP_013726093.1	VFG002197(gb|NP_814691)	5.23e-38	135	3.51e-38	135
WP_013726336.1	VFG002194(gb|NP_815519)	1.40e-07	47.8	9.18e-08	47.8
WP_013726338.1	VFG043319(gb|YP_094888)	1.12e-85	268	7.56e-86	268
WP_013726415.1	VFG039386(gb|NP_819821)	9.91e-15	64.3	6.33e-15	64.3
WP_013726754.1	VFG045470(gb|AAM75247)	1.17e-13	56.6	7.40e-14	56.6
WP_019278348.1	VFG001386(gb|NP_215271)	1.03e-52	167	7.27e-53	167
WP_019278348.1	VFG038219(gb|YP_001845364)	7.04e-56	175	4.78e-56	175
WP_019278568.1	VFG045470(gb|AAM75247)	1.80e-13	55.8	1.12e-13	55.8
