# Supplementary material for: Deciphering the functional diversity of DNA-binding transcription factors in Bacteria and Archaea organisms
Source: PLoS One. 2020 Aug 21;15(8):e0237135. doi: 10.1371/journal.pone.0237135 (PMC7446807; doi:10.1371/journal.pone.0237135)
Supplement: S2 File — For each genome, six columns are indicated: Protein_ID derived from VFDB; Protein_ID (genome); e-value, bit score; e-value and bit score. (ZIP) [file pone.0237135.s003.zip › Supplementary_material_S3_TF_virulence/GCF_000300135.1_ASM30013v1_tf_virulence.txt]

WP_014974003.1	VFG001386(gb|NP_215271)	1.86e-53	169	7.60e-54	169
WP_014974003.1	VFG038219(gb|YP_001845364)	2.06e-52	166	8.09e-53	166
WP_014974332.1	VFG045470(gb|AAM75247)	4.27e-17	65.1	1.62e-17	65.1
WP_014974671.1	VFG002197(gb|NP_814691)	6.49e-45	154	2.43e-45	154
WP_014974723.1	VFG001386(gb|NP_215271)	1.46e-52	167	5.96e-53	167
WP_014974937.1	VFG001386(gb|NP_215271)	5.78e-51	163	2.31e-51	163
WP_014974937.1	VFG038219(gb|YP_001845364)	7.27e-51	162	2.80e-51	162
WP_014975022.1	VFG002194(gb|NP_815519)	3.42e-31	112	1.35e-31	112
