# Supplementary material for: Deciphering the functional diversity of DNA-binding transcription factors in Bacteria and Archaea organisms
Source: PLoS One. 2020 Aug 21;15(8):e0237135. doi: 10.1371/journal.pone.0237135 (PMC7446807; doi:10.1371/journal.pone.0237135)
Supplement: S2 File — For each genome, six columns are indicated: Protein_ID derived from VFDB; Protein_ID (genome); e-value, bit score; e-value and bit score. (ZIP) [file pone.0237135.s003.zip › Supplementary_material_S3_TF_virulence/GCF_000025505.1_ASM2550v1_tf_virulence.txt]

WP_012965730.1	VFG005767(gb|NP_687682)	2.11e-44	147	1.00e-44	147
WP_012966806.1	VFG001406(gb|NP_217227)	1.03e-16	72.8	5.63e-17	72.8
