# Supplementary material for: Deciphering the functional diversity of DNA-binding transcription factors in Bacteria and Archaea organisms
Source: PLoS One. 2020 Aug 21;15(8):e0237135. doi: 10.1371/journal.pone.0237135 (PMC7446807; doi:10.1371/journal.pone.0237135)
Supplement: S2 File — For each genome, six columns are indicated: Protein_ID derived from VFDB; Protein_ID (genome); e-value, bit score; e-value and bit score. (ZIP) [file pone.0237135.s003.zip › Supplementary_material_S3_TF_virulence/GCF_000204155.1_ASM20415v1_tf_virulence.txt]

VFG000031(gb|NP_878988)	WP_013732685.1	3.81e-10	58.2	7.05e-12	63.2
VFG000119(gb|NP_253948)	WP_013736509.1	1.63e-27	103	1.18e-27	103
VFG001234(gb|NP_249107)	WP_013731176.1	6.42e-19	81.3	4.61e-19	81.3
VFG001386(gb|NP_215271)	WP_043725686.1	4.18e-110	314	2.74e-110	314
VFG001406(gb|NP_217227)	WP_013732271.1	2.16e-81	240	1.49e-81	240
VFG002197(gb|NP_814691)	WP_043719858.1	3.26e-33	123	2.29e-33	123
VFG002197(gb|NP_814691)	WP_043720107.1	6.12e-35	128	4.40e-35	128
VFG002440(gb|YP_111528)	WP_013733265.1	1.19e-28	105	2.27e-31	112
VFG002440(gb|YP_111528)	WP_013733381.1	1.03e-28	105	7.25e-29	105
VFG002440(gb|YP_111528)	WP_013734025.1	1.67e-28	104	1.08e-28	104
VFG002440(gb|YP_111528)	WP_013735854.1	2.67e-29	107	1.90e-29	107
VFG009553(gb|YP_177876)	WP_013734708.1	1.68e-10	58.2	1.17e-10	58.2
VFG038219(gb|YP_001845364)	WP_013731734.1	1.32e-48	157	8.80e-49	157
VFG038219(gb|YP_001845364)	WP_013736095.1	1.96e-49	159	2.81e-54	171
VFG038219(gb|YP_001845364)	WP_043720799.1	2.21e-48	156	1.46e-48	156
VFG045470(gb|AAM75247)	WP_013734402.1	1.93e-13	56.6	1.57e-13	56.6
VFG049114(gb|YP_002918199.1)	WP_013731556.1	2.63e-07	48.5	1.77e-07	48.5
VFG049118(gb|YP_002918201.1)	WP_013733324.1	7.76e-44	147	5.44e-44	147
