# Supplementary material for: Deciphering the functional diversity of DNA-binding transcription factors in Bacteria and Archaea organisms
Source: PLoS One. 2020 Aug 21;15(8):e0237135. doi: 10.1371/journal.pone.0237135 (PMC7446807; doi:10.1371/journal.pone.0237135)
Supplement: S2 File — For each genome, six columns are indicated: Protein_ID derived from VFDB; Protein_ID (genome); e-value, bit score; e-value and bit score. (ZIP) [file pone.0237135.s003.zip › Supplementary_material_S3_TF_virulence/GCF_000013885.1_ASM1388v1_tf_virulence.txt]

VFG001214(gb|NP_253237)	WP_011510332.1	6.07e-97	296	6.84e-97	296
VFG001249(gb|NP_249790)	WP_011509745.1	1.26e-90	281	9.40e-89	276
VFG001386(gb|NP_215271)	WP_011509232.1	2.41e-52	167	2.38e-52	167
VFG002440(gb|YP_111528)	WP_011509436.1	1.50e-17	75.1	1.47e-17	75.1
VFG002440(gb|YP_111528)	WP_011510394.1	5.75e-18	75.9	5.52e-18	75.9
VFG002543(gb|YP_110332)	WP_011505127.1	7.91e-29	105	1.56e-26	99.8
VFG038205(gb|YP_001844797)	WP_049769488.1	1.87e-22	89.0	1.86e-22	89.0
VFG038219(gb|YP_001845364)	WP_011512050.1	1.34e-45	149	3.90e-46	151
VFG038755(gb|YP_857328)	WP_011509278.1	2.96e-97	296	1.51e-101	308
VFG043345(gb|YP_095788)	WP_011509745.1	1.67e-87	273	1.89e-87	273
VFG044083(gb|NP_250948)	WP_011511668.1	7.03e-41	141	7.07e-34	123
VFG045470(gb|AAM75247)	WP_041358109.1	1.53e-06	38.5	1.79e-06	38.5
VFG049114(gb|YP_002918199.1)	WP_011509587.1	2.60e-19	83.6	2.74e-19	83.6
