# Supplementary material for: Deciphering the functional diversity of DNA-binding transcription factors in Bacteria and Archaea organisms
Source: PLoS One. 2020 Aug 21;15(8):e0237135. doi: 10.1371/journal.pone.0237135 (PMC7446807; doi:10.1371/journal.pone.0237135)
Supplement: S2 File — For each genome, six columns are indicated: Protein_ID derived from VFDB; Protein_ID (genome); e-value, bit score; e-value and bit score. (ZIP) [file pone.0237135.s003.zip › Supplementary_material_S3_TF_virulence/GCF_000186345.1_ASM18634v1_tf_virulence.txt]

VFG000116(gb|NP_254170)	WP_013565668.1	5.88e-124	365	3.11e-122	361
VFG001214(gb|NP_253237)	WP_013564067.1	1.32e-108	327	1.27e-108	327
VFG001386(gb|NP_215271)	WP_013562908.1	5.00e-39	132	4.29e-39	132
VFG001406(gb|NP_217227)	WP_013564243.1	2.48e-17	75.1	2.16e-17	75.1
VFG001713(gb|NP_755457)	WP_013565372.1	7.52e-08	47.0	5.98e-08	47.0
VFG002440(gb|YP_111528)	WP_013566040.1	1.29e-13	64.7	1.11e-13	64.7
VFG005767(gb|NP_687682)	WP_013563335.1	5.87e-48	156	2.34e-55	175
VFG038219(gb|YP_001845364)	WP_013562908.1	4.84e-39	132	4.31e-39	132
VFG038763(gb|YP_857330)	WP_013564021.1	6.24e-85	264	4.82e-85	264
VFG043385(gb|NP_207824)	WP_013564633.1	1.68e-07	48.9	5.21e-15	71.6
