# Supplementary material for: Deciphering the functional diversity of DNA-binding transcription factors in Bacteria and Archaea organisms
Source: PLoS One. 2020 Aug 21;15(8):e0237135. doi: 10.1371/journal.pone.0237135 (PMC7446807; doi:10.1371/journal.pone.0237135)
Supplement: S2 File — For each genome, six columns are indicated: Protein_ID derived from VFDB; Protein_ID (genome); e-value, bit score; e-value and bit score. (ZIP) [file pone.0237135.s003.zip › Supplementary_material_S3_TF_virulence/GCF_000389965.1_ASM38996v1_tf_virulence.txt]

VFG000119(gb|NP_253948)	WP_015626173.1	3.64e-30	110	1.81e-30	110
VFG001234(gb|NP_249107)	WP_051167596.1	1.24e-09	55.5	3.61e-11	59.3
VFG001386(gb|NP_215271)	WP_015625256.1	1.48e-104	300	1.04e-107	308
VFG001406(gb|NP_217227)	WP_015624788.1	2.72e-83	246	1.46e-83	246
VFG002197(gb|NP_814691)	WP_015621816.1	5.48e-43	149	2.70e-43	149
VFG002440(gb|YP_111528)	WP_015620909.1	3.10e-30	109	1.62e-30	109
VFG002440(gb|YP_111528)	WP_015624560.1	3.23e-28	104	1.60e-28	104
VFG002440(gb|YP_111528)	WP_015624643.1	2.89e-28	104	1.41e-28	104
VFG002440(gb|YP_111528)	WP_041832850.1	2.78e-28	104	1.34e-28	104
VFG009553(gb|YP_177876)	WP_041831950.1	8.23e-33	121	4.53e-33	120
VFG038219(gb|YP_001845364)	WP_015623802.1	3.33e-52	166	1.58e-52	166
VFG044083(gb|NP_250948)	WP_015621803.1	3.10e-16	75.5	2.09e-11	60.5
VFG045470(gb|AAM75247)	WP_015625010.1	3.34e-14	58.9	2.07e-14	58.9
VFG049114(gb|YP_002918199.1)	WP_015618203.1	3.76e-17	78.2	2.25e-17	77.8
VFG049118(gb|YP_002918201.1)	WP_041832568.1	9.76e-24	94.7	4.45e-24	94.7
