# Supplementary material for: Deciphering the functional diversity of DNA-binding transcription factors in Bacteria and Archaea organisms
Source: PLoS One. 2020 Aug 21;15(8):e0237135. doi: 10.1371/journal.pone.0237135 (PMC7446807; doi:10.1371/journal.pone.0237135)
Supplement: S2 File — For each genome, six columns are indicated: Protein_ID derived from VFDB; Protein_ID (genome); e-value, bit score; e-value and bit score. (ZIP) [file pone.0237135.s003.zip › Supplementary_material_S3_TF_virulence/GCF_000022565.1_ASM2256v1_tf_virulence.txt]

VFG000116(gb|NP_254170)	WP_052294797.1	4.66e-96	294	2.29e-98	300
VFG000119(gb|NP_253948)	WP_015897151.1	3.38e-24	94.7	4.22e-24	94.7
VFG001214(gb|NP_253237)	WP_012680583.1	1.56e-117	349	1.89e-117	349
VFG001386(gb|NP_215271)	WP_015896395.1	4.23e-45	148	6.75e-52	166
VFG001406(gb|NP_217227)	WP_015897731.1	1.16e-22	89.7	1.42e-22	89.7
VFG002197(gb|NP_814691)	WP_015897853.1	7.13e-28	108	8.38e-28	108
VFG002440(gb|YP_111528)	WP_041839359.1	2.36e-32	114	8.18e-36	123
VFG038219(gb|YP_001845364)	WP_015896099.1	3.42e-53	168	3.77e-53	168
VFG039696(gb|NP_821048)	WP_041840171.1	5.40e-35	129	9.74e-35	128
VFG045470(gb|AAM75247)	WP_015897067.1	8.39e-14	56.6	9.06e-14	56.6
VFG049114(gb|YP_002918199.1)	WP_015898501.1	4.80e-13	65.1	5.41e-13	65.1
