# Supplementary material for: Deciphering the functional diversity of DNA-binding transcription factors in Bacteria and Archaea organisms
Source: PLoS One. 2020 Aug 21;15(8):e0237135. doi: 10.1371/journal.pone.0237135 (PMC7446807; doi:10.1371/journal.pone.0237135)
Supplement: S2 File — For each genome, six columns are indicated: Protein_ID derived from VFDB; Protein_ID (genome); e-value, bit score; e-value and bit score. (ZIP) [file pone.0237135.s003.zip › Supplementary_material_S3_TF_virulence/GCF_001021045.1_ASM102104v1_tf_virulence.txt]

WP_006839097.1	VFG002440(gb|YP_111528)	1.17e-23	92.0	6.46e-24	92.0
WP_047252137.1	VFG002438(gb|YP_111526)	1.24e-08	52.4	5.17e-10	56.2
WP_047252243.1	VFG038219(gb|YP_001845364)	4.31e-52	166	2.64e-52	166
WP_047252394.1	VFG002440(gb|YP_111528)	1.59e-22	88.6	9.82e-23	88.6
WP_047252499.1	VFG038219(gb|YP_001845364)	2.01e-51	164	1.26e-51	164
WP_047252590.1	VFG044083(gb|NP_250948)	1.94e-09	54.7	1.23e-13	66.6
WP_047252779.1	VFG045470(gb|AAM75247)	4.91e-11	50.1	2.69e-11	50.1
WP_047252946.1	VFG049118(gb|YP_002918201.1)	2.07e-19	81.6	1.43e-19	81.6
WP_047253205.1	VFG000031(gb|NP_878988)	5.14e-09	54.3	3.29e-09	54.3
WP_047253234.1	VFG001406(gb|NP_217227)	7.50e-87	254	4.55e-87	254
WP_047253310.1	VFG002440(gb|YP_111528)	3.15e-24	92.8	1.94e-24	92.8
WP_047253345.1	VFG049018(gb|YP_002920501.1)	9.01e-13	61.6	5.81e-13	61.6
WP_047253553.1	VFG002197(gb|NP_814691)	1.77e-27	107	1.03e-27	107
WP_047253797.1	VFG001386(gb|NP_215271)	1.13e-109	313	7.01e-110	313
WP_052844363.1	VFG038332(gb|YP_001144282)	2.42e-09	53.9	1.25e-09	53.9
