# Supplementary material for: Deciphering the functional diversity of DNA-binding transcription factors in Bacteria and Archaea organisms
Source: PLoS One. 2020 Aug 21;15(8):e0237135. doi: 10.1371/journal.pone.0237135 (PMC7446807; doi:10.1371/journal.pone.0237135)
Supplement: S2 File — For each genome, six columns are indicated: Protein_ID derived from VFDB; Protein_ID (genome); e-value, bit score; e-value and bit score. (ZIP) [file pone.0237135.s003.zip › Supplementary_material_S3_TF_virulence/GCF_001042635.1_ASM104263v1_tf_virulence.txt]

WP_033516638.1	VFG038219(gb|YP_001845364)	1.53e-51	164	9.73e-52	164
WP_033517798.1	VFG049018(gb|YP_002920501.1)	2.68e-09	52.4	1.65e-09	52.4
WP_033518558.1	VFG000119(gb|NP_253948)	5.08e-16	72.0	3.38e-16	72.0
WP_033518902.1	VFG002197(gb|NP_814691)	9.76e-30	113	6.23e-30	113
WP_033519084.1	VFG002197(gb|NP_814691)	9.11e-28	108	5.31e-28	108
WP_033519343.1	VFG045470(gb|AAM75247)	3.47e-07	40.0	1.96e-07	40.0
WP_033519512.1	VFG002440(gb|YP_111528)	2.91e-23	90.9	1.78e-23	90.9
WP_033519610.1	VFG049118(gb|YP_002918201.1)	3.04e-14	67.8	1.90e-14	67.8
WP_033519749.1	VFG002197(gb|NP_814691)	2.95e-28	109	1.76e-28	109
WP_033519902.1	VFG001386(gb|NP_215271)	9.86e-95	275	6.17e-95	275
WP_033520000.1	VFG002440(gb|YP_111528)	2.60e-21	87.0	1.03e-21	87.0
WP_046726209.1	VFG038219(gb|YP_001845364)	1.35e-50	162	1.68e-50	162
