# Supplementary material for: Deciphering the functional diversity of DNA-binding transcription factors in Bacteria and Archaea organisms
Source: PLoS One. 2020 Aug 21;15(8):e0237135. doi: 10.1371/journal.pone.0237135 (PMC7446807; doi:10.1371/journal.pone.0237135)
Supplement: S2 File — For each genome, six columns are indicated: Protein_ID derived from VFDB; Protein_ID (genome); e-value, bit score; e-value and bit score. (ZIP) [file pone.0237135.s003.zip › Supplementary_material_S3_TF_virulence/GCF_000018325.1_ASM1832v1_tf_virulence.txt]

WP_012157926.1	VFG002194(gb|NP_815519)	3.79e-15	69.3	2.53e-15	69.3
WP_012158640.1	VFG045470(gb|AAM75247)	3.36e-17	65.5	2.04e-17	65.5
WP_012158802.1	VFG001386(gb|NP_215271)	5.32e-57	178	3.78e-57	178
WP_012158938.1	VFG000116(gb|NP_254170)	1.59e-112	335	2.45e-114	340
WP_012158938.1	VFG001214(gb|NP_253237)	2.11e-114	340	1.36e-114	340
WP_012158938.1	VFG038755(gb|YP_857328)	6.19e-111	332	6.94e-113	336
WP_012158938.1	VFG043345(gb|YP_095788)	4.71e-113	337	3.10e-113	337
WP_012159192.1	VFG000119(gb|NP_253948)	5.77e-26	99.0	3.80e-26	99.0
WP_012159311.1	VFG005767(gb|NP_687682)	1.58e-64	198	1.01e-64	198
WP_012159586.1	VFG038219(gb|YP_001845364)	6.01e-60	186	4.08e-60	186
WP_012159977.1	VFG000072(gb|NP_463731)	6.77e-11	57.4	9.24e-10	53.5
WP_012160295.1	VFG002197(gb|NP_814691)	4.56e-32	119	2.92e-32	119
WP_041719053.1	VFG002440(gb|YP_111528)	4.45e-28	103	2.99e-28	103
