# Supplementary material for: Deciphering the functional diversity of DNA-binding transcription factors in Bacteria and Archaea organisms
Source: PLoS One. 2020 Aug 21;15(8):e0237135. doi: 10.1371/journal.pone.0237135 (PMC7446807; doi:10.1371/journal.pone.0237135)
Supplement: S2 File — For each genome, six columns are indicated: Protein_ID derived from VFDB; Protein_ID (genome); e-value, bit score; e-value and bit score. (ZIP) [file pone.0237135.s003.zip › Supplementary_material_S3_TF_virulence/GCF_000266885.1_ASM26688v1_tf_virulence.txt]

VFG001386(gb|NP_215271)	WP_014805237.1	1.75e-18	78.6	1.68e-18	78.6
VFG001415(gb|NP_218004)	WP_053332130.1	9.16e-32	116	8.46e-34	122
VFG005767(gb|NP_687682)	WP_014801331.1	3.96e-53	169	4.18e-53	169
VFG009553(gb|YP_177876)	WP_053332130.1	1.79e-27	105	8.60e-32	117
VFG038219(gb|YP_001845364)	WP_014805237.1	2.51e-18	77.8	2.50e-18	77.8
VFG049018(gb|YP_002920501.1)	WP_014803078.1	2.15e-28	103	2.28e-28	103
