# Supplementary material for: Deciphering the functional diversity of DNA-binding transcription factors in Bacteria and Archaea organisms
Source: PLoS One. 2020 Aug 21;15(8):e0237135. doi: 10.1371/journal.pone.0237135 (PMC7446807; doi:10.1371/journal.pone.0237135)
Supplement: S2 File — For each genome, six columns are indicated: Protein_ID derived from VFDB; Protein_ID (genome); e-value, bit score; e-value and bit score. (ZIP) [file pone.0237135.s003.zip › Supplementary_material_S3_TF_virulence/GCF_000317475.1_ASM31747v1_tf_virulence.txt]

VFG000031(gb|NP_878988)	WP_015175196.1	2.11e-11	62.4	1.30e-11	62.4
VFG001386(gb|NP_215271)	WP_015176142.1	3.73e-63	194	2.17e-63	194
VFG002440(gb|YP_111528)	WP_015179018.1	1.01e-32	115	6.08e-33	115
VFG038219(gb|YP_001845364)	WP_006631125.1	1.23e-50	163	8.14e-51	163
VFG044083(gb|NP_250948)	WP_015174889.1	2.28e-10	58.2	7.55e-06	43.9
