# Supplementary material for: Deciphering the functional diversity of DNA-binding transcription factors in Bacteria and Archaea organisms
Source: PLoS One. 2020 Aug 21;15(8):e0237135. doi: 10.1371/journal.pone.0237135 (PMC7446807; doi:10.1371/journal.pone.0237135)
Supplement: S2 File — For each genome, six columns are indicated: Protein_ID derived from VFDB; Protein_ID (genome); e-value, bit score; e-value and bit score. (ZIP) [file pone.0237135.s003.zip › Supplementary_material_S3_TF_virulence/GCF_000013325.1_ASM1332v1_tf_virulence.txt]

VFG000031(gb|NP_878988)	WP_011446186.1	1.13e-14	71.6	1.23e-14	71.6
VFG000119(gb|NP_253948)	WP_041549884.1	2.67e-36	126	2.88e-36	126
VFG001214(gb|NP_253237)	WP_011445578.1	4.64e-97	296	5.25e-97	296
VFG001214(gb|NP_253237)	WP_011445695.1	2.73e-92	284	2.96e-92	284
VFG001386(gb|NP_215271)	WP_011445249.1	2.35e-48	156	2.28e-48	156
VFG001386(gb|NP_215271)	WP_011445281.1	8.98e-48	155	8.70e-48	155
VFG001386(gb|NP_215271)	WP_011445714.1	8.76e-48	155	8.41e-48	155
VFG002197(gb|NP_814691)	WP_011444416.1	1.05e-32	121	1.18e-32	121
VFG002197(gb|NP_814691)	WP_011446087.1	1.03e-32	121	1.09e-32	121
VFG002440(gb|YP_111528)	WP_011444895.1	5.82e-19	78.6	5.73e-19	78.6
VFG002542(gb|YP_111575)	WP_011906796.1	4.11e-15	69.3	4.80e-15	69.3
VFG005767(gb|NP_687682)	WP_011446849.1	8.33e-58	181	8.78e-58	181
VFG038219(gb|YP_001845364)	WP_011444103.1	5.36e-45	148	5.82e-45	148
VFG038219(gb|YP_001845364)	WP_011446261.1	1.04e-42	142	1.10e-42	142
VFG038397(gb|YP_856376)	WP_011906723.1	9.72e-63	211	1.08e-62	211
VFG043345(gb|YP_095788)	WP_011445695.1	7.80e-91	280	8.32e-91	280
VFG044083(gb|NP_250948)	WP_011444532.1	2.47e-47	158	1.09e-41	143
VFG045470(gb|AAM75247)	WP_011443869.1	1.19e-15	61.2	1.20e-15	61.2
VFG049114(gb|YP_002918199.1)	WP_011445289.1	1.30e-21	89.7	1.38e-21	89.7
VFG049118(gb|YP_002918201.1)	WP_049759526.1	2.96e-15	70.1	2.73e-15	70.1
