# Supplementary material for: Deciphering the functional diversity of DNA-binding transcription factors in Bacteria and Archaea organisms
Source: PLoS One. 2020 Aug 21;15(8):e0237135. doi: 10.1371/journal.pone.0237135 (PMC7446807; doi:10.1371/journal.pone.0237135)
Supplement: S2 File — For each genome, six columns are indicated: Protein_ID derived from VFDB; Protein_ID (genome); e-value, bit score; e-value and bit score. (ZIP) [file pone.0237135.s003.zip › Supplementary_material_S3_TF_virulence/GCF_000350305.1_ASM35030v1_tf_virulence.txt]

WP_015492209.1	VFG001406(gb|NP_217227)	5.15e-19	79.3	1.76e-19	79.3
WP_052307155.1	VFG039696(gb|NP_821048)	7.90e-24	98.6	2.12e-24	98.6
