# Supplementary material for: Deciphering the functional diversity of DNA-binding transcription factors in Bacteria and Archaea organisms
Source: PLoS One. 2020 Aug 21;15(8):e0237135. doi: 10.1371/journal.pone.0237135 (PMC7446807; doi:10.1371/journal.pone.0237135)
Supplement: S2 File — For each genome, six columns are indicated: Protein_ID derived from VFDB; Protein_ID (genome); e-value, bit score; e-value and bit score. (ZIP) [file pone.0237135.s003.zip › Supplementary_material_S3_TF_virulence/GCF_000184325.1_ASM18432v1_tf_virulence.txt]

VFG000118(gb|NP_253942)	WP_038152502.1	3.67e-21	81.6	1.13e-22	85.5
VFG000119(gb|NP_253948)	WP_041943194.1	7.23e-32	114	7.21e-32	114
VFG001214(gb|NP_253237)	WP_014204272.1	5.68e-101	306	5.73e-101	306
VFG001214(gb|NP_253237)	WP_014205069.1	1.46e-99	303	1.54e-99	303
VFG001214(gb|NP_253237)	WP_014205523.1	2.34e-99	302	2.36e-99	302
VFG001214(gb|NP_253237)	WP_014257684.1	1.26e-96	295	1.26e-96	295
VFG001234(gb|NP_249107)	WP_004726931.1	1.96e-26	101	6.25e-28	105
VFG001386(gb|NP_215271)	WP_014204965.1	4.26e-47	153	3.63e-47	153
VFG001415(gb|NP_218004)	WP_014205147.1	8.00e-18	78.6	1.67e-17	77.8
VFG002085(gb|NP_232518)	WP_004727185.1	0.0	824	0.0	800
VFG002197(gb|NP_814691)	WP_004728525.1	2.09e-35	128	2.00e-35	128
VFG002440(gb|YP_111528)	WP_038151245.1	9.98e-34	117	9.22e-34	117
VFG002543(gb|YP_110332)	WP_014258047.1	3.20e-43	143	7.00e-40	134
VFG004125(gb|NP_460113)	WP_014205868.1	2.13e-26	98.6	2.05e-26	98.6
VFG007177(gb|NP_798078)	WP_014258219.1	1.52e-08	51.6	1.60e-08	51.6
VFG038219(gb|YP_001845364)	WP_014204292.1	1.02e-52	167	9.85e-53	167
VFG038219(gb|YP_001845364)	WP_014204304.1	8.94e-50	160	8.24e-50	160
VFG038219(gb|YP_001845364)	WP_014205417.1	4.22e-50	161	4.11e-50	161
VFG038755(gb|YP_857328)	WP_038150805.1	0.0	569	0.0	553
VFG038763(gb|YP_857330)	WP_041942500.1	1.86e-167	478	1.85e-167	478
VFG038862(gb|YP_001140283)	WP_014204737.1	7.49e-151	434	6.98e-151	434
VFG044083(gb|NP_250948)	WP_014257239.1	2.32e-64	202	3.80e-56	181
VFG049018(gb|YP_002920501.1)	WP_014205572.1	1.05e-26	99.0	9.46e-27	99.0
VFG049114(gb|YP_002918199.1)	WP_014204198.1	1.92e-46	155	1.82e-46	155
VFG049118(gb|YP_002918201.1)	WP_004727648.1	3.55e-26	100	3.27e-26	100
