# Supplementary material for: Deciphering the functional diversity of DNA-binding transcription factors in Bacteria and Archaea organisms
Source: PLoS One. 2020 Aug 21;15(8):e0237135. doi: 10.1371/journal.pone.0237135 (PMC7446807; doi:10.1371/journal.pone.0237135)
Supplement: S2 File — For each genome, six columns are indicated: Protein_ID derived from VFDB; Protein_ID (genome); e-value, bit score; e-value and bit score. (ZIP) [file pone.0237135.s003.zip › Supplementary_material_S3_TF_virulence/GCF_000025945.1_ASM2594v1_tf_virulence.txt]

WP_011187845.1	VFG001386(gb|NP_215271)	3.02e-52	166	2.48e-52	166
WP_011187954.1	VFG038397(gb|YP_856376)	4.80e-64	214	5.41e-62	208
WP_011189014.1	VFG002440(gb|YP_111528)	1.33e-24	94.0	1.00e-24	94.0
WP_011189126.1	VFG038219(gb|YP_001845364)	5.77e-48	155	4.23e-48	155
WP_011189476.1	VFG001249(gb|NP_249790)	5.23e-101	308	3.66e-101	308
WP_011189962.1	VFG001214(gb|NP_253237)	3.66e-129	378	2.64e-129	378
WP_041277718.1	VFG044083(gb|NP_250948)	2.95e-09	54.3	2.95e-13	65.9
WP_041277753.1	VFG043345(gb|YP_095788)	1.36e-110	331	1.02e-110	331
WP_041278799.1	VFG001248(gb|NP_249788)	2.68e-86	267	4.27e-88	271
WP_041278799.1	VFG038763(gb|YP_857330)	6.08e-90	276	1.01e-88	273
WP_049785130.1	VFG043319(gb|YP_094888)	1.18e-81	258	8.79e-82	258
