# Supplementary material for: Deciphering the functional diversity of DNA-binding transcription factors in Bacteria and Archaea organisms
Source: PLoS One. 2020 Aug 21;15(8):e0237135. doi: 10.1371/journal.pone.0237135 (PMC7446807; doi:10.1371/journal.pone.0237135)
Supplement: S2 File — For each genome, six columns are indicated: Protein_ID derived from VFDB; Protein_ID (genome); e-value, bit score; e-value and bit score. (ZIP) [file pone.0237135.s003.zip › Supplementary_material_S3_TF_virulence/GCF_001430865.1_ASM143086v1_tf_virulence.txt]

WP_042278380.1	VFG049018(gb|YP_002920501.1)	2.06e-21	85.1	1.41e-21	85.1
WP_042278712.1	VFG000119(gb|NP_253948)	2.44e-22	89.7	1.25e-21	87.4
WP_042279226.1	VFG005767(gb|NP_687682)	2.14e-57	180	1.35e-57	180
WP_042279226.1	VFG038839(gb|YP_858598)	5.84e-56	176	3.82e-56	176
WP_042279474.1	VFG002194(gb|NP_815519)	1.08e-10	57.0	7.35e-11	57.0
WP_042279930.1	VFG002440(gb|YP_111528)	4.97e-28	102	3.49e-28	102
WP_060522924.1	VFG001214(gb|NP_253237)	6.80e-104	311	5.10e-104	311
WP_060523127.1	VFG000119(gb|NP_253948)	3.81e-24	94.4	1.27e-22	89.7
WP_060523172.1	VFG038219(gb|YP_001845364)	3.56e-51	163	2.37e-51	163
WP_060523918.1	VFG002197(gb|NP_814691)	7.37e-25	100	4.78e-25	100
WP_060524789.1	VFG045470(gb|AAM75247)	1.02e-06	38.5	6.75e-07	38.5
