# Supplementary material for: Deciphering the functional diversity of DNA-binding transcription factors in Bacteria and Archaea organisms
Source: PLoS One. 2020 Aug 21;15(8):e0237135. doi: 10.1371/journal.pone.0237135 (PMC7446807; doi:10.1371/journal.pone.0237135)
Supplement: S2 File — For each genome, six columns are indicated: Protein_ID derived from VFDB; Protein_ID (genome); e-value, bit score; e-value and bit score. (ZIP) [file pone.0237135.s003.zip › Supplementary_material_S3_TF_virulence/GCF_001042695.1_ASM104269v1_tf_virulence.txt]

WP_006292840.1	VFG000119(gb|NP_253948)	1.44e-16	73.2	5.72e-17	73.2
WP_006292983.1	VFG038219(gb|YP_001845364)	1.49e-42	141	5.46e-43	141
WP_006293418.1	VFG002440(gb|YP_111528)	2.35e-24	93.2	9.09e-25	93.2
WP_006293428.1	VFG038839(gb|YP_858598)	2.11e-34	121	5.81e-32	114
WP_006293503.1	VFG002197(gb|NP_814691)	3.18e-32	120	1.17e-32	120
WP_006293775.1	VFG001386(gb|NP_215271)	3.05e-92	269	1.12e-92	269
WP_006293842.1	VFG039386(gb|NP_819821)	4.69e-13	60.5	1.49e-13	60.5
