# Supplementary material for: Deciphering the functional diversity of DNA-binding transcription factors in Bacteria and Archaea organisms
Source: PLoS One. 2020 Aug 21;15(8):e0237135. doi: 10.1371/journal.pone.0237135 (PMC7446807; doi:10.1371/journal.pone.0237135)
Supplement: S2 File — For each genome, six columns are indicated: Protein_ID derived from VFDB; Protein_ID (genome); e-value, bit score; e-value and bit score. (ZIP) [file pone.0237135.s003.zip › Supplementary_material_S3_TF_virulence/GCF_000525655.1_ASM52565v1_tf_virulence.txt]

WP_025402812.1	VFG001406(gb|NP_217227)	3.34e-87	255	1.76e-87	255
WP_025402940.1	VFG049118(gb|YP_002918201.1)	9.83e-15	68.6	6.14e-15	68.6
WP_025403366.1	VFG002440(gb|YP_111528)	6.05e-22	87.0	3.46e-22	87.0
WP_025403658.1	VFG038219(gb|YP_001845364)	1.56e-51	164	8.87e-52	164
WP_039910887.1	VFG038219(gb|YP_001845364)	3.30e-51	163	1.85e-51	163
WP_052337511.1	VFG001386(gb|NP_215271)	5.42e-108	309	2.96e-108	309
