# Supplementary material for: Deciphering the functional diversity of DNA-binding transcription factors in Bacteria and Archaea organisms
Source: PLoS One. 2020 Aug 21;15(8):e0237135. doi: 10.1371/journal.pone.0237135 (PMC7446807; doi:10.1371/journal.pone.0237135)
Supplement: S2 File — For each genome, six columns are indicated: Protein_ID derived from VFDB; Protein_ID (genome); e-value, bit score; e-value and bit score. (ZIP) [file pone.0237135.s003.zip › Supplementary_material_S3_TF_virulence/GCF_000317045.1_ASM31704v1_tf_virulence.txt]

VFG001386(gb|NP_215271)	WP_015172445.1	1.05e-49	160	1.09e-49	160
VFG001386(gb|NP_215271)	WP_015172606.1	1.15e-47	154	5.83e-52	166
VFG001386(gb|NP_215271)	WP_015172810.1	2.50e-46	152	2.72e-46	152
VFG001386(gb|NP_215271)	WP_015173555.1	1.81e-46	152	1.95e-46	152
VFG002440(gb|YP_111528)	WP_015170712.1	3.58e-23	90.1	2.55e-24	93.2
VFG005767(gb|NP_687682)	WP_015172587.1	1.12e-69	211	1.25e-69	211
VFG038219(gb|YP_001845364)	WP_015171649.1	1.76e-56	177	1.84e-56	177
VFG043350(gb|YP_095809)	WP_015170211.1	2.70e-16	75.1	3.46e-16	75.1
VFG044083(gb|NP_250948)	WP_015172761.1	1.39e-13	67.0	9.05e-09	52.4
