# Supplementary material for: Deciphering the functional diversity of DNA-binding transcription factors in Bacteria and Archaea organisms
Source: PLoS One. 2020 Aug 21;15(8):e0237135. doi: 10.1371/journal.pone.0237135 (PMC7446807; doi:10.1371/journal.pone.0237135)
Supplement: S2 File — For each genome, six columns are indicated: Protein_ID derived from VFDB; Protein_ID (genome); e-value, bit score; e-value and bit score. (ZIP) [file pone.0237135.s003.zip › Supplementary_material_S3_TF_virulence/GCF_000264765.2_ASM26476v2_tf_virulence.txt]

VFG000119(gb|NP_253948)	WP_034164599.1	2.80e-23	91.7	3.06e-23	91.7
VFG000119(gb|NP_253948)	WP_034164757.1	7.15e-25	95.9	7.40e-27	101
VFG000421(gb|NP_395427.1)	WP_034162756.1	1.06e-25	100	5.82e-19	82.4
VFG001214(gb|NP_253237)	WP_034164864.1	6.61e-115	342	7.88e-115	342
VFG001234(gb|NP_249107)	WP_045427030.1	9.16e-11	57.8	1.14e-10	57.8
VFG001249(gb|NP_249790)	WP_034164864.1	5.73e-112	335	1.34e-110	332
VFG001386(gb|NP_215271)	WP_034163481.1	1.83e-44	146	1.92e-44	146
VFG001386(gb|NP_215271)	WP_034163984.1	1.08e-46	152	1.19e-46	152
VFG001713(gb|NP_755457)	WP_034165528.1	2.74e-32	111	2.97e-32	111
VFG002197(gb|NP_814691)	WP_034163472.1	1.65e-31	118	1.91e-31	118
VFG002318(gb|YP_001006725)	WP_034166006.1	9.96e-60	180	1.16e-59	180
VFG002358(gb|YP_001006783)	WP_034164326.1	1.37e-113	318	1.56e-113	318
VFG002359(gb|YP_001006784)	WP_012848192.1	7.05e-55	164	1.58e-54	163
VFG002440(gb|YP_111528)	WP_012847751.1	3.10e-36	124	3.39e-36	124
VFG002540(gb|YP_111189)	WP_034164208.1	9.05e-20	81.6	1.05e-19	81.6
VFG002543(gb|YP_110332)	WP_034164208.1	1.15e-21	87.0	2.77e-20	83.2
VFG004125(gb|NP_460113)	WP_034162502.1	4.87e-23	89.4	5.32e-23	89.4
VFG009553(gb|YP_177876)	WP_034164141.1	6.42e-12	62.0	7.73e-12	62.0
VFG038219(gb|YP_001845364)	WP_005290509.1	3.77e-54	171	4.31e-54	171
VFG038219(gb|YP_001845364)	WP_034163403.1	2.73e-57	179	3.46e-63	194
VFG038332(gb|YP_001144282)	WP_034162524.1	1.08e-10	57.4	1.25e-10	57.4
VFG042390(gb|YP_540132)	WP_034165528.1	1.02e-31	109	1.03e-31	109
VFG042448(gb|AAA23663)	WP_049703966.1	4.20e-18	68.2	3.94e-18	68.2
VFG043345(gb|YP_095788)	WP_034163249.1	4.15e-112	334	4.65e-112	334
VFG043345(gb|YP_095788)	WP_034164864.1	2.49e-115	343	2.91e-115	343
VFG043385(gb|NP_207824)	WP_034165014.1	3.53e-10	56.6	3.46e-12	63.2
VFG044083(gb|NP_250948)	WP_034164415.1	1.11e-41	143	1.01e-34	125
VFG049018(gb|YP_002920501.1)	WP_012849164.1	2.03e-145	401	2.32e-145	401
VFG049114(gb|YP_002918199.1)	WP_034164297.1	1.03e-52	172	1.16e-52	172
VFG049118(gb|YP_002918201.1)	WP_034165045.1	2.81e-31	114	3.09e-31	114
