# Supplementary material for: Deciphering the functional diversity of DNA-binding transcription factors in Bacteria and Archaea organisms
Source: PLoS One. 2020 Aug 21;15(8):e0237135. doi: 10.1371/journal.pone.0237135 (PMC7446807; doi:10.1371/journal.pone.0237135)
Supplement: S2 File — For each genome, six columns are indicated: Protein_ID derived from VFDB; Protein_ID (genome); e-value, bit score; e-value and bit score. (ZIP) [file pone.0237135.s003.zip › Supplementary_material_S3_TF_virulence/GCF_000196675.1_ASM19667v1_tf_virulence.txt]

VFG001234(gb|NP_249107)	WP_013676607.1	2.32e-19	82.4	1.52e-19	82.4
VFG001386(gb|NP_215271)	WP_013677072.1	1.03e-87	258	6.65e-88	258
VFG001406(gb|NP_217227)	WP_049803716.1	1.43e-89	262	1.03e-89	262
VFG002440(gb|YP_111528)	WP_013675296.1	5.28e-34	119	3.61e-34	119
VFG002440(gb|YP_111528)	WP_041760300.1	1.71e-32	115	1.09e-32	115
VFG021908(gb|NP_218366)	WP_041762919.1	2.41e-23	85.9	1.58e-23	85.9
VFG038219(gb|YP_001845364)	WP_013677227.1	6.41e-45	147	9.22e-52	164
VFG038219(gb|YP_001845364)	WP_013677665.1	5.07e-47	153	2.06e-47	154
VFG038219(gb|YP_001845364)	WP_041762842.1	5.60e-47	153	3.50e-47	153
VFG044083(gb|NP_250948)	WP_013672898.1	1.10e-24	99.0	1.76e-19	84.0
VFG049118(gb|YP_002918201.1)	WP_013674645.1	1.07e-29	110	6.68e-30	110
VFG049118(gb|YP_002918201.1)	WP_013674652.1	4.09e-31	114	2.55e-31	114
