# Supplementary material for: Deciphering the functional diversity of DNA-binding transcription factors in Bacteria and Archaea organisms
Source: PLoS One. 2020 Aug 21;15(8):e0237135. doi: 10.1371/journal.pone.0237135 (PMC7446807; doi:10.1371/journal.pone.0237135)
Supplement: S2 File — For each genome, six columns are indicated: Protein_ID derived from VFDB; Protein_ID (genome); e-value, bit score; e-value and bit score. (ZIP) [file pone.0237135.s003.zip › Supplementary_material_S3_TF_virulence/GCF_000183405.1_ASM18340v1_tf_virulence.txt]

WP_013450273.1	VFG001386(gb|NP_215271)	3.42e-55	173	1.94e-55	173
WP_013451345.1	VFG005767(gb|NP_687682)	1.79e-59	185	8.86e-60	185
WP_013451369.1	VFG000116(gb|NP_254170)	1.04e-99	302	3.28e-101	305
WP_013451781.1	VFG001214(gb|NP_253237)	2.16e-122	360	1.10e-122	360
WP_013451828.1	VFG049118(gb|YP_002918201.1)	2.66e-32	116	1.41e-32	116
WP_013451924.1	VFG001249(gb|NP_249790)	2.91e-127	375	1.49e-127	375
WP_013451924.1	VFG038755(gb|YP_857328)	5.11e-126	371	9.06e-128	374
WP_013451924.1	VFG043345(gb|YP_095788)	9.85e-123	362	4.84e-123	362
WP_013451991.1	VFG002440(gb|YP_111528)	3.22e-19	79.3	1.75e-19	79.3
