# Supplementary material for: Deciphering the functional diversity of DNA-binding transcription factors in Bacteria and Archaea organisms
Source: PLoS One. 2020 Aug 21;15(8):e0237135. doi: 10.1371/journal.pone.0237135 (PMC7446807; doi:10.1371/journal.pone.0237135)
Supplement: S2 File — For each genome, six columns are indicated: Protein_ID derived from VFDB; Protein_ID (genome); e-value, bit score; e-value and bit score. (ZIP) [file pone.0237135.s003.zip › Supplementary_material_S3_TF_virulence/GCF_000018885.1_ASM1888v1_tf_virulence.txt]

WP_012243868.1	VFG038219(gb|YP_001845364)	4.86e-51	163	2.93e-51	163
WP_012244293.1	VFG002440(gb|YP_111528)	3.75e-26	98.2	2.24e-26	98.2
WP_012244618.1	VFG001265(gb|NP_250145)	8.47e-07	47.0	1.46e-13	66.2
WP_012244618.1	VFG038690(gb|YP_855920)	3.71e-07	48.1	7.59e-14	67.4
WP_012245197.1	VFG049118(gb|YP_002918201.1)	1.26e-13	65.9	8.20e-14	65.9
WP_012246403.1	VFG045470(gb|AAM75247)	2.76e-13	55.8	1.35e-13	55.8
WP_041684306.1	VFG001406(gb|NP_217227)	2.35e-74	222	1.37e-74	222
WP_041684353.1	VFG038219(gb|YP_001845364)	1.44e-52	167	8.39e-53	167
WP_041684905.1	VFG002197(gb|NP_814691)	5.51e-29	111	9.69e-29	110
WP_041685014.1	VFG001386(gb|NP_215271)	2.43e-93	271	1.49e-93	271
WP_049759050.1	VFG000119(gb|NP_253948)	1.19e-29	109	6.57e-30	109
