# Supplementary material for: Deciphering the functional diversity of DNA-binding transcription factors in Bacteria and Archaea organisms
Source: PLoS One. 2020 Aug 21;15(8):e0237135. doi: 10.1371/journal.pone.0237135 (PMC7446807; doi:10.1371/journal.pone.0237135)
Supplement: S2 File — For each genome, six columns are indicated: Protein_ID derived from VFDB; Protein_ID (genome); e-value, bit score; e-value and bit score. (ZIP) [file pone.0237135.s003.zip › Supplementary_material_S3_TF_virulence/GCF_000010605.1_ASM1060v1_tf_virulence.txt]

VFG000031(gb|NP_878988)	WP_003970323.1	1.73e-11	62.8	2.36e-15	73.9
VFG000119(gb|NP_253948)	WP_003964604.1	7.99e-31	112	4.46e-31	112
VFG001234(gb|NP_249107)	WP_012378762.1	3.54e-29	109	1.54e-36	128
VFG001265(gb|NP_250145)	WP_042496190.1	5.52e-10	57.0	3.79e-08	50.8
VFG001386(gb|NP_215271)	WP_003967705.1	6.25e-87	256	3.47e-87	256
VFG001406(gb|NP_217227)	WP_003967172.1	1.38e-90	264	7.63e-91	264
VFG001415(gb|NP_218004)	WP_042497134.1	6.48e-12	62.4	1.44e-14	69.3
VFG002197(gb|NP_814691)	WP_003968984.1	4.82e-36	131	2.74e-36	131
VFG002440(gb|YP_111528)	WP_003964768.1	1.94e-33	118	1.11e-33	118
VFG002440(gb|YP_111528)	WP_003968753.1	8.29e-33	117	5.16e-33	117
VFG002440(gb|YP_111528)	WP_003970000.1	2.45e-33	117	1.30e-33	117
VFG007177(gb|NP_798078)	WP_042496963.1	2.13e-08	51.6	9.87e-09	51.6
VFG038219(gb|YP_001845364)	WP_003968183.1	1.69e-50	162	8.86e-51	162
VFG038219(gb|YP_001845364)	WP_003968748.1	9.12e-54	170	4.77e-54	170
VFG044083(gb|NP_250948)	WP_012381760.1	7.90e-16	74.3	1.29e-12	63.9
VFG049114(gb|YP_002918199.1)	WP_003965422.1	3.15e-11	60.8	4.49e-12	62.4
VFG049118(gb|YP_002918201.1)	WP_003965326.1	3.95e-34	122	2.14e-34	122
