# Supplementary material for: Deciphering the functional diversity of DNA-binding transcription factors in Bacteria and Archaea organisms
Source: PLoS One. 2020 Aug 21;15(8):e0237135. doi: 10.1371/journal.pone.0237135 (PMC7446807; doi:10.1371/journal.pone.0237135)
Supplement: S2 File — For each genome, six columns are indicated: Protein_ID derived from VFDB; Protein_ID (genome); e-value, bit score; e-value and bit score. (ZIP) [file pone.0237135.s003.zip › Supplementary_material_S3_TF_virulence/GCF_001027025.1_ASM102702v1_tf_virulence.txt]

WP_047754088.1	VFG001386(gb|NP_215271)	1.05e-61	191	5.28e-62	191
WP_047754130.1	VFG001214(gb|NP_253237)	6.15e-103	310	1.81e-99	301
WP_047754143.1	VFG011850(gb|NP_281278)	1.40e-22	91.3	7.28e-23	91.3
WP_047754198.1	VFG045470(gb|AAM75247)	2.63e-13	55.5	1.19e-13	55.5
WP_047754835.1	VFG001713(gb|NP_755457)	1.02e-08	48.9	4.79e-09	48.9
WP_053001136.1	VFG049118(gb|YP_002918201.1)	1.60e-38	132	8.55e-39	132
WP_053001210.1	VFG002197(gb|NP_814691)	2.73e-38	136	1.36e-38	136
