# Supplementary material for: Deciphering the functional diversity of DNA-binding transcription factors in Bacteria and Archaea organisms
Source: PLoS One. 2020 Aug 21;15(8):e0237135. doi: 10.1371/journal.pone.0237135 (PMC7446807; doi:10.1371/journal.pone.0237135)
Supplement: S2 File — For each genome, six columns are indicated: Protein_ID derived from VFDB; Protein_ID (genome); e-value, bit score; e-value and bit score. (ZIP) [file pone.0237135.s003.zip › Supplementary_material_S3_TF_virulence/GCF_000060345.1_ASM6034v1_tf_virulence.txt]

VFG000119(gb|NP_253948)	WP_011708654.1	1.18e-23	92.8	1.44e-23	92.8
VFG001214(gb|NP_253237)	WP_011708642.1	6.01e-113	336	7.12e-113	336
VFG001214(gb|NP_253237)	WP_011710898.1	2.51e-109	327	3.04e-109	327
VFG002197(gb|NP_814691)	WP_011710016.1	7.42e-28	108	8.92e-28	108
VFG002440(gb|YP_111528)	WP_011710641.1	1.55e-32	114	1.77e-32	114
VFG005767(gb|NP_687682)	WP_011709548.1	9.67e-71	213	1.17e-70	213
VFG038219(gb|YP_001845364)	WP_011708045.1	1.78e-43	143	2.03e-43	143
VFG045470(gb|AAM75247)	WP_011708744.1	9.32e-13	53.9	1.08e-12	53.9
