# Supplementary material for: Deciphering the functional diversity of DNA-binding transcription factors in Bacteria and Archaea organisms
Source: PLoS One. 2020 Aug 21;15(8):e0237135. doi: 10.1371/journal.pone.0237135 (PMC7446807; doi:10.1371/journal.pone.0237135)
Supplement: S2 File — For each genome, six columns are indicated: Protein_ID derived from VFDB; Protein_ID (genome); e-value, bit score; e-value and bit score. (ZIP) [file pone.0237135.s003.zip › Supplementary_material_S3_TF_virulence/GCF_000953655.1_LHA_tf_virulence.txt]

WP_011212550.1	VFG038219(gb|YP_001845364)	7.64e-60	185	6.12e-60	185
WP_045104867.1	VFG044083(gb|NP_250948)	4.59e-43	147	1.93e-50	166
WP_045105371.1	VFG002440(gb|YP_111528)	1.07e-26	99.4	8.40e-27	99.4
WP_045105725.1	VFG043319(gb|YP_094888)	0.0	649	0.0	649
WP_045106186.1	VFG038219(gb|YP_001845364)	2.76e-59	184	2.25e-59	184
WP_045106241.1	VFG001386(gb|NP_215271)	1.33e-37	128	6.60e-36	124
WP_045106477.1	VFG043345(gb|YP_095788)	0.0	698	0.0	698
WP_045106858.1	VFG038205(gb|YP_001844797)	4.44e-17	74.7	3.32e-17	74.7
WP_052673602.1	VFG002542(gb|YP_111575)	4.39e-16	71.6	3.31e-16	71.6
WP_052673602.1	VFG038205(gb|YP_001844797)	8.34e-17	73.9	6.51e-17	73.9
