# Supplementary material for: Deciphering the functional diversity of DNA-binding transcription factors in Bacteria and Archaea organisms
Source: PLoS One. 2020 Aug 21;15(8):e0237135. doi: 10.1371/journal.pone.0237135 (PMC7446807; doi:10.1371/journal.pone.0237135)
Supplement: S2 File — For each genome, six columns are indicated: Protein_ID derived from VFDB; Protein_ID (genome); e-value, bit score; e-value and bit score. (ZIP) [file pone.0237135.s003.zip › Supplementary_material_S3_TF_virulence/GCF_000024765.1_ASM2476v1_tf_virulence.txt]

WP_012823324.1	VFG038763(gb|YP_857330)	5.41e-129	380	2.91e-129	380
WP_012823324.1	VFG043319(gb|YP_094888)	2.88e-122	363	1.55e-122	363
WP_012823670.1	VFG001386(gb|NP_215271)	3.68e-50	160	2.24e-50	160
WP_012823837.1	VFG038205(gb|YP_001844797)	2.10e-76	228	1.18e-76	228
WP_012823899.1	VFG049114(gb|YP_002918199.1)	1.58e-16	75.1	9.20e-17	75.1
WP_012823993.1	VFG001406(gb|NP_217227)	1.86e-18	78.2	1.23e-14	67.0
WP_012824660.1	VFG002440(gb|YP_111528)	6.24e-24	92.0	3.66e-24	92.0
WP_012824669.1	VFG038219(gb|YP_001845364)	3.56e-57	179	2.00e-57	179
WP_012824998.1	VFG000119(gb|NP_253948)	3.90e-43	143	9.90e-38	129
WP_012825021.1	VFG044083(gb|NP_250948)	1.43e-13	67.0	3.23e-18	79.7
WP_012825087.1	VFG005767(gb|NP_687682)	1.52e-54	172	8.46e-55	172
WP_012825114.1	VFG001214(gb|NP_253237)	1.45e-144	419	7.31e-145	419
