# Supplementary material for: Deciphering the functional diversity of DNA-binding transcription factors in Bacteria and Archaea organisms
Source: PLoS One. 2020 Aug 21;15(8):e0237135. doi: 10.1371/journal.pone.0237135 (PMC7446807; doi:10.1371/journal.pone.0237135)
Supplement: S2 File — For each genome, six columns are indicated: Protein_ID derived from VFDB; Protein_ID (genome); e-value, bit score; e-value and bit score. (ZIP) [file pone.0237135.s003.zip › Supplementary_material_S3_TF_virulence/GCF_000006605.1_ASM660v1_tf_virulence.txt]

WP_005291834.1	VFG044083(gb|NP_250948)	8.12e-10	55.8	5.26e-14	67.4
WP_005292147.1	VFG038219(gb|YP_001845364)	1.39e-50	162	7.58e-51	162
WP_005293896.1	VFG038219(gb|YP_001845364)	6.28e-56	175	4.74e-49	157
WP_005295237.1	VFG002440(gb|YP_111528)	1.04e-25	96.7	5.66e-26	96.7
WP_005296686.1	VFG001386(gb|NP_215271)	2.80e-108	309	1.56e-108	309
WP_011272952.1	VFG005767(gb|NP_687682)	1.13e-35	125	4.93e-36	125
WP_011272952.1	VFG038839(gb|YP_858598)	1.04e-33	120	4.70e-34	120
WP_011273648.1	VFG001406(gb|NP_217227)	3.78e-80	237	1.92e-80	237
