# Supplementary material for: Deciphering the functional diversity of DNA-binding transcription factors in Bacteria and Archaea organisms
Source: PLoS One. 2020 Aug 21;15(8):e0237135. doi: 10.1371/journal.pone.0237135 (PMC7446807; doi:10.1371/journal.pone.0237135)
Supplement: S2 File — For each genome, six columns are indicated: Protein_ID derived from VFDB; Protein_ID (genome); e-value, bit score; e-value and bit score. (ZIP) [file pone.0237135.s003.zip › Supplementary_material_S3_TF_virulence/GCF_000024085.1_ASM2408v1_tf_virulence.txt]

WP_012800105.1	VFG000119(gb|NP_253948)	8.58e-51	162	5.77e-51	162
WP_012800879.1	VFG002440(gb|YP_111528)	1.48e-32	114	9.85e-33	114
WP_012801010.1	VFG001214(gb|NP_253237)	1.86e-109	327	1.19e-109	327
WP_012801121.1	VFG005767(gb|NP_687682)	1.24e-59	186	7.61e-60	186
WP_012801172.1	VFG044083(gb|NP_250948)	1.16e-44	151	2.08e-52	171
WP_012801222.1	VFG001386(gb|NP_215271)	6.41e-51	163	4.37e-51	163
WP_015780641.1	VFG038219(gb|YP_001845364)	2.03e-82	243	1.58e-74	222
WP_015780709.1	VFG011850(gb|NP_281278)	7.52e-13	65.1	3.79e-13	65.1
WP_015780832.1	VFG045470(gb|AAM75247)	1.11e-14	58.9	6.62e-15	58.9
WP_015781490.1	VFG000116(gb|NP_254170)	3.25e-96	294	9.58e-95	290
