# Supplementary material for: Deciphering the functional diversity of DNA-binding transcription factors in Bacteria and Archaea organisms
Source: PLoS One. 2020 Aug 21;15(8):e0237135. doi: 10.1371/journal.pone.0237135 (PMC7446807; doi:10.1371/journal.pone.0237135)
Supplement: S2 File — For each genome, six columns are indicated: Protein_ID derived from VFDB; Protein_ID (genome); e-value, bit score; e-value and bit score. (ZIP) [file pone.0237135.s003.zip › Supplementary_material_S3_TF_virulence/GCF_000247605.1_ASM24760v1_tf_virulence.txt]

VFG000119(gb|NP_253948)	WP_014357661.1	1.52e-19	81.3	1.72e-19	81.3
VFG001248(gb|NP_249788)	WP_014355148.1	6.33e-64	211	1.12e-61	206
VFG001386(gb|NP_215271)	WP_014355670.1	6.74e-52	165	7.36e-52	165
VFG001386(gb|NP_215271)	WP_014357077.1	8.53e-55	172	1.21e-56	177
VFG001386(gb|NP_215271)	WP_041669990.1	7.95e-52	165	8.38e-52	165
VFG001415(gb|NP_218004)	WP_014357145.1	9.88e-38	132	1.22e-36	129
VFG002194(gb|NP_815519)	WP_014356054.1	8.14e-13	62.8	9.39e-13	62.8
VFG002197(gb|NP_814691)	WP_014355755.1	6.04e-28	108	7.15e-28	108
VFG002440(gb|YP_111528)	WP_014357529.1	2.44e-16	71.6	2.71e-16	71.6
VFG005767(gb|NP_687682)	WP_041668671.1	4.84e-62	191	5.87e-62	191
VFG038219(gb|YP_001845364)	WP_014355670.1	1.95e-53	169	2.21e-53	169
VFG038219(gb|YP_001845364)	WP_014356780.1	1.79e-53	169	2.06e-53	169
VFG038397(gb|YP_856376)	WP_041669014.1	9.60e-65	218	1.42e-64	218
VFG038763(gb|YP_857330)	WP_014357144.1	3.65e-61	204	4.43e-61	204
VFG043319(gb|YP_094888)	WP_014357144.1	5.58e-63	209	6.78e-63	209
VFG045470(gb|AAM75247)	WP_014357582.1	4.67e-17	64.7	5.36e-17	64.7
VFG045470(gb|AAM75247)	WP_041669292.1	2.98e-17	65.5	3.79e-17	65.5
VFG049114(gb|YP_002918199.1)	WP_014354454.1	2.08e-14	68.9	2.44e-14	68.9
VFG049114(gb|YP_002918199.1)	WP_014355570.1	6.52e-14	67.8	7.57e-14	67.8
