# Supplementary material for: Deciphering the functional diversity of DNA-binding transcription factors in Bacteria and Archaea organisms
Source: PLoS One. 2020 Aug 21;15(8):e0237135. doi: 10.1371/journal.pone.0237135 (PMC7446807; doi:10.1371/journal.pone.0237135)
Supplement: S2 File — For each genome, six columns are indicated: Protein_ID derived from VFDB; Protein_ID (genome); e-value, bit score; e-value and bit score. (ZIP) [file pone.0237135.s003.zip › Supplementary_material_S3_TF_virulence/GCF_000247565.1_ASM24756v1_tf_virulence.txt]

WP_014353833.1	VFG002359(gb|YP_001006784)	6.51e-33	108	1.79e-36	115
WP_014353834.1	VFG002358(gb|YP_001006783)	7.90e-84	243	1.26e-84	243
WP_014353998.1	VFG038219(gb|YP_001845364)	1.17e-49	159	1.58e-45	147
