# Supplementary material for: Deciphering the functional diversity of DNA-binding transcription factors in Bacteria and Archaea organisms
Source: PLoS One. 2020 Aug 21;15(8):e0237135. doi: 10.1371/journal.pone.0237135 (PMC7446807; doi:10.1371/journal.pone.0237135)
Supplement: S2 File — For each genome, six columns are indicated: Protein_ID derived from VFDB; Protein_ID (genome); e-value, bit score; e-value and bit score. (ZIP) [file pone.0237135.s003.zip › Supplementary_material_S3_TF_virulence/GCF_000212375.1_ASM21237v1_tf_virulence.txt]

WP_004330848.1	VFG000119(gb|NP_253948)	7.42e-15	69.3	3.27e-15	69.3
WP_013760546.1	VFG043350(gb|YP_095809)	4.32e-09	53.9	1.60e-09	53.9
WP_013760608.1	VFG001386(gb|NP_215271)	7.60e-39	132	3.75e-39	132
