# Supplementary material for: Deciphering the functional diversity of DNA-binding transcription factors in Bacteria and Archaea organisms
Source: PLoS One. 2020 Aug 21;15(8):e0237135. doi: 10.1371/journal.pone.0237135 (PMC7446807; doi:10.1371/journal.pone.0237135)
Supplement: S2 File — For each genome, six columns are indicated: Protein_ID derived from VFDB; Protein_ID (genome); e-value, bit score; e-value and bit score. (ZIP) [file pone.0237135.s003.zip › Supplementary_material_S3_TF_virulence/GCF_000019145.1_ASM1914v1_tf_virulence.txt]

VFG001214(gb|NP_253237)	WP_012284945.1	5.60e-102	310	4.92e-102	310
VFG001234(gb|NP_249107)	WP_012287986.1	7.95e-09	52.8	8.14e-09	52.8
VFG001249(gb|NP_249790)	WP_012284945.1	7.98e-99	303	3.35e-96	296
VFG001386(gb|NP_215271)	WP_012288542.1	1.97e-44	146	1.46e-44	146
VFG002197(gb|NP_814691)	WP_012284509.1	1.19e-35	129	9.49e-36	129
VFG002197(gb|NP_814691)	WP_012284510.1	3.54e-34	125	2.94e-34	125
VFG002440(gb|YP_111528)	WP_012284696.1	3.08e-29	106	2.34e-29	106
VFG002542(gb|YP_111575)	WP_012285419.1	2.83e-13	64.7	2.52e-13	64.7
VFG038219(gb|YP_001845364)	WP_012285642.1	1.05e-47	155	9.24e-48	155
VFG038219(gb|YP_001845364)	WP_012287310.1	1.65e-47	154	1.33e-47	154
VFG038755(gb|YP_857328)	WP_012285079.1	8.87e-111	332	1.25e-112	336
VFG044083(gb|NP_250948)	WP_012287264.1	2.11e-48	161	1.26e-42	146
VFG045470(gb|AAM75247)	WP_012285713.1	7.72e-18	67.0	5.98e-18	67.0
VFG049114(gb|YP_002918199.1)	WP_012288835.1	8.30e-18	79.7	4.86e-19	82.8
VFG049118(gb|YP_002918201.1)	WP_012284663.1	1.13e-14	69.3	8.94e-15	69.3
