# Supplementary material for: Deciphering the functional diversity of DNA-binding transcription factors in Bacteria and Archaea organisms
Source: PLoS One. 2020 Aug 21;15(8):e0237135. doi: 10.1371/journal.pone.0237135 (PMC7446807; doi:10.1371/journal.pone.0237135)
Supplement: S2 File — For each genome, six columns are indicated: Protein_ID derived from VFDB; Protein_ID (genome); e-value, bit score; e-value and bit score. (ZIP) [file pone.0237135.s003.zip › Supplementary_material_S3_TF_virulence/GCF_001477625.1_ASM147762v1_tf_virulence.txt]

VFG000116(gb|NP_254170)	WP_058719795.1	2.24e-91	281	1.78e-90	279
VFG000119(gb|NP_253948)	WP_058719177.1	1.40e-37	130	3.57e-42	142
VFG001214(gb|NP_253237)	WP_058720675.1	1.24e-147	428	7.55e-149	431
VFG001249(gb|NP_249790)	WP_058719795.1	7.72e-87	271	7.08e-87	270
VFG001386(gb|NP_215271)	WP_058719173.1	8.64e-48	155	3.95e-51	163
VFG001386(gb|NP_215271)	WP_058721972.1	3.58e-49	158	8.83e-52	165
VFG001386(gb|NP_215271)	WP_058722341.1	1.02e-46	152	8.57e-47	152
VFG002358(gb|YP_001006783)	WP_058719084.1	1.63e-67	201	1.37e-67	201
VFG002358(gb|YP_001006783)	WP_058719086.1	3.01e-66	198	2.54e-66	198
VFG002359(gb|YP_001006784)	WP_058722085.1	8.46e-17	67.4	8.16e-16	64.7
VFG002440(gb|YP_111528)	WP_058718919.1	2.19e-23	90.9	1.88e-23	90.9
VFG002440(gb|YP_111528)	WP_058719369.1	1.73e-22	88.6	1.61e-22	88.6
VFG002440(gb|YP_111528)	WP_058719662.1	5.50e-23	90.1	3.73e-24	92.8
VFG002440(gb|YP_111528)	WP_058720412.1	7.83e-24	92.0	6.89e-24	92.0
VFG002440(gb|YP_111528)	WP_058721140.1	1.49e-22	89.0	1.40e-22	89.0
VFG002448(gb|YP_111536)	WP_058720319.1	4.26e-16	64.7	3.22e-14	59.7
VFG002543(gb|YP_110332)	WP_058721389.1	2.31e-31	112	2.46e-27	102
VFG005767(gb|NP_687682)	WP_058718725.1	7.47e-57	179	2.33e-61	190
VFG007177(gb|NP_798078)	WP_058721300.1	2.18e-15	71.6	1.87e-15	71.6
VFG038219(gb|YP_001845364)	WP_058721103.1	1.47e-73	221	1.32e-73	221
VFG038755(gb|YP_857328)	WP_058719518.1	2.03e-91	281	1.98e-91	281
VFG038755(gb|YP_857328)	WP_058719795.1	1.30e-88	274	9.55e-88	272
VFG043345(gb|YP_095788)	WP_058719518.1	5.08e-91	280	4.58e-91	280
VFG043345(gb|YP_095788)	WP_058719795.1	1.73e-89	277	1.58e-89	277
VFG044083(gb|NP_250948)	WP_058721125.1	4.42e-45	152	1.76e-36	130
VFG044083(gb|NP_250948)	WP_058721589.1	1.50e-42	147	1.01e-36	131
VFG044083(gb|NP_250948)	WP_058721816.1	7.62e-45	152	3.40e-37	132
VFG045470(gb|AAM75247)	WP_058721648.1	1.04e-14	58.9	9.08e-15	58.9
VFG049018(gb|YP_002920501.1)	WP_058721336.1	1.37e-21	85.9	1.19e-24	94.0
VFG049114(gb|YP_002918199.1)	WP_058722244.1	1.80e-38	135	1.78e-38	135
VFG049118(gb|YP_002918201.1)	WP_058719028.1	2.54e-27	103	2.19e-27	103
