# Supplementary material for: Deciphering the functional diversity of DNA-binding transcription factors in Bacteria and Archaea organisms
Source: PLoS One. 2020 Aug 21;15(8):e0237135. doi: 10.1371/journal.pone.0237135 (PMC7446807; doi:10.1371/journal.pone.0237135)
Supplement: S2 File — For each genome, six columns are indicated: Protein_ID derived from VFDB; Protein_ID (genome); e-value, bit score; e-value and bit score. (ZIP) [file pone.0237135.s003.zip › Supplementary_material_S3_TF_virulence/GCF_001190745.1_ASM119074v1_tf_virulence.txt]

WP_005870149.1	VFG038219(gb|YP_001845364)	2.32e-42	140	1.14e-42	140
WP_005870417.1	VFG001386(gb|NP_215271)	1.06e-46	152	5.47e-47	152
WP_040304187.1	VFG038219(gb|YP_001845364)	2.63e-44	145	1.29e-44	145
WP_040304505.1	VFG005767(gb|NP_687682)	4.09e-48	156	1.83e-48	156
