# Supplementary material for: Deciphering the functional diversity of DNA-binding transcription factors in Bacteria and Archaea organisms
Source: PLoS One. 2020 Aug 21;15(8):e0237135. doi: 10.1371/journal.pone.0237135 (PMC7446807; doi:10.1371/journal.pone.0237135)
Supplement: S2 File — For each genome, six columns are indicated: Protein_ID derived from VFDB; Protein_ID (genome); e-value, bit score; e-value and bit score. (ZIP) [file pone.0237135.s003.zip › Supplementary_material_S3_TF_virulence/GCF_000092785.1_ASM9278v1_tf_virulence.txt]

WP_013181231.1	VFG038219(gb|YP_001845364)	7.45e-47	152	3.71e-47	152
WP_013182627.1	VFG001249(gb|NP_249790)	1.80e-118	352	3.12e-120	356
WP_013182627.1	VFG038755(gb|YP_857328)	4.26e-121	358	1.52e-124	366
WP_013182627.1	VFG043345(gb|YP_095788)	3.28e-124	366	1.56e-124	366
WP_049767107.1	VFG044083(gb|NP_250948)	6.01e-23	93.2	1.62e-30	113
