# Supplementary material for: Deciphering the functional diversity of DNA-binding transcription factors in Bacteria and Archaea organisms
Source: PLoS One. 2020 Aug 21;15(8):e0237135. doi: 10.1371/journal.pone.0237135 (PMC7446807; doi:10.1371/journal.pone.0237135)
Supplement: S2 File — For each genome, six columns are indicated: Protein_ID derived from VFDB; Protein_ID (genome); e-value, bit score; e-value and bit score. (ZIP) [file pone.0237135.s003.zip › Supplementary_material_S3_TF_virulence/GCF_000190635.1_ASM19063v1_tf_virulence.txt]

WP_013623734.1	VFG038219(gb|YP_001845364)	6.29e-49	157	4.63e-49	157
WP_013624098.1	VFG000119(gb|NP_253948)	3.09e-14	67.0	2.24e-14	67.0
WP_013624489.1	VFG045470(gb|AAM75247)	6.31e-11	49.3	4.53e-11	49.3
WP_013624810.1	VFG001386(gb|NP_215271)	2.11e-61	189	1.62e-61	189
WP_013624960.1	VFG049018(gb|YP_002920501.1)	1.89e-21	85.5	1.36e-21	85.5
WP_013625673.1	VFG049118(gb|YP_002918201.1)	2.44e-38	132	1.79e-38	132
WP_013625865.1	VFG002440(gb|YP_111528)	8.04e-28	102	5.98e-28	102
WP_013626012.1	VFG038219(gb|YP_001845364)	2.37e-50	162	1.62e-50	162
WP_013626164.1	VFG001386(gb|NP_215271)	2.13e-63	194	1.64e-63	194
WP_013626321.1	VFG002440(gb|YP_111528)	7.56e-27	99.8	5.73e-27	99.8
WP_041445043.1	VFG038219(gb|YP_001845364)	4.44e-49	157	3.32e-49	157
