# Supplementary material for: Deciphering the functional diversity of DNA-binding transcription factors in Bacteria and Archaea organisms
Source: PLoS One. 2020 Aug 21;15(8):e0237135. doi: 10.1371/journal.pone.0237135 (PMC7446807; doi:10.1371/journal.pone.0237135)
Supplement: S2 File — For each genome, six columns are indicated: Protein_ID derived from VFDB; Protein_ID (genome); e-value, bit score; e-value and bit score. (ZIP) [file pone.0237135.s003.zip › Supplementary_material_S3_TF_virulence/GCF_001454985.1_ASM145498v1_tf_virulence.txt]

VFG000119(gb|NP_253948)	WP_047121040.1	2.01e-26	99.8	2.32e-26	99.8
VFG001386(gb|NP_215271)	WP_047118282.1	3.65e-96	278	4.17e-96	278
VFG001406(gb|NP_217227)	WP_047118287.1	1.41e-73	220	1.71e-73	220
VFG002197(gb|NP_814691)	WP_052772550.1	4.38e-23	95.1	5.39e-27	106
VFG002440(gb|YP_111528)	WP_047120544.1	3.77e-31	111	4.70e-31	111
VFG002440(gb|YP_111528)	WP_047121068.1	5.27e-31	110	6.36e-31	110
VFG038219(gb|YP_001845364)	WP_047117924.1	3.27e-51	163	3.73e-51	163
VFG038219(gb|YP_001845364)	WP_047119509.1	2.88e-53	168	3.29e-53	168
VFG039386(gb|NP_819821)	WP_047119640.1	2.60e-12	57.8	3.51e-12	57.8
VFG043350(gb|YP_095809)	WP_047119559.1	4.39e-16	74.3	6.58e-16	74.3
VFG044083(gb|NP_250948)	WP_047119258.1	3.79e-16	74.3	2.31e-11	60.5
VFG045470(gb|AAM75247)	WP_047119020.1	4.14e-15	60.1	5.74e-15	60.1
VFG049114(gb|YP_002918199.1)	WP_047120581.1	3.92e-07	47.4	4.51e-07	47.4
VFG049118(gb|YP_002918201.1)	WP_047120483.1	3.84e-33	118	4.37e-33	118
