# Supplementary material for: Deciphering the functional diversity of DNA-binding transcription factors in Bacteria and Archaea organisms
Source: PLoS One. 2020 Aug 21;15(8):e0237135. doi: 10.1371/journal.pone.0237135 (PMC7446807; doi:10.1371/journal.pone.0237135)
Supplement: S2 File — For each genome, six columns are indicated: Protein_ID derived from VFDB; Protein_ID (genome); e-value, bit score; e-value and bit score. (ZIP) [file pone.0237135.s003.zip › Supplementary_material_S3_TF_virulence/GCF_000023705.1_ASM2370v1_tf_virulence.txt]

WP_012777412.1	VFG043345(gb|YP_095788)	9.87e-108	323	5.52e-108	323
WP_012777535.1	VFG000119(gb|NP_253948)	1.27e-48	158	6.95e-49	158
WP_015831367.1	VFG049114(gb|YP_002918199.1)	5.98e-47	157	3.36e-47	157
WP_015831414.1	VFG044083(gb|NP_250948)	5.25e-40	139	9.94e-49	161
WP_015831446.1	VFG001386(gb|NP_215271)	3.10e-45	148	1.84e-45	148
WP_015831678.1	VFG049114(gb|YP_002918199.1)	9.21e-48	159	5.24e-48	159
WP_015832010.1	VFG002440(gb|YP_111528)	3.86e-31	110	2.28e-31	110
WP_015832084.1	VFG005767(gb|NP_687682)	1.09e-59	186	5.97e-60	186
WP_015832206.1	VFG002358(gb|YP_001006783)	1.11e-78	230	6.29e-79	230
WP_015832207.1	VFG002359(gb|YP_001006784)	1.61e-19	74.3	2.40e-21	78.6
WP_015832464.1	VFG001265(gb|NP_250145)	3.15e-06	45.1	3.58e-13	65.1
WP_015832634.1	VFG011453(gb|NP_540310)	9.12e-19	84.0	4.88e-19	84.0
WP_015832695.1	VFG001386(gb|NP_215271)	3.78e-43	142	2.38e-43	142
WP_015832793.1	VFG002359(gb|YP_001006784)	2.86e-20	76.3	2.01e-22	81.3
WP_015832955.1	VFG044083(gb|NP_250948)	4.56e-40	139	1.41e-47	158
WP_015833151.1	VFG001214(gb|NP_253237)	7.28e-179	505	3.93e-179	505
WP_041928830.1	VFG038219(gb|YP_001845364)	1.23e-55	175	6.82e-56	175
