# Supplementary material for: Deciphering the functional diversity of DNA-binding transcription factors in Bacteria and Archaea organisms
Source: PLoS One. 2020 Aug 21;15(8):e0237135. doi: 10.1371/journal.pone.0237135 (PMC7446807; doi:10.1371/journal.pone.0237135)
Supplement: S2 File — For each genome, six columns are indicated: Protein_ID derived from VFDB; Protein_ID (genome); e-value, bit score; e-value and bit score. (ZIP) [file pone.0237135.s003.zip › Supplementary_material_S3_TF_virulence/GCF_000190555.1_ASM19055v1_tf_virulence.txt]

WP_013614060.1	VFG045470(gb|AAM75247)	2.65e-16	63.2	1.55e-16	63.2
WP_013614928.1	VFG002440(gb|YP_111528)	3.55e-29	106	1.99e-29	106
WP_013615219.1	VFG002197(gb|NP_814691)	4.33e-33	122	2.54e-33	122
WP_013615249.1	VFG001386(gb|NP_215271)	4.97e-55	173	3.23e-55	173
WP_013616025.1	VFG038219(gb|YP_001845364)	1.17e-49	159	7.46e-50	159
WP_013616038.1	VFG038219(gb|YP_001845364)	6.39e-49	157	4.07e-49	157
