# Supplementary material for: Deciphering the functional diversity of DNA-binding transcription factors in Bacteria and Archaea organisms
Source: PLoS One. 2020 Aug 21;15(8):e0237135. doi: 10.1371/journal.pone.0237135 (PMC7446807; doi:10.1371/journal.pone.0237135)
Supplement: S2 File — For each genome, six columns are indicated: Protein_ID derived from VFDB; Protein_ID (genome); e-value, bit score; e-value and bit score. (ZIP) [file pone.0237135.s003.zip › Supplementary_material_S3_TF_virulence/GCF_000307105.1_ASM30710v1_tf_virulence.txt]

VFG000116(gb|NP_254170)	WP_014956414.1	8.76e-107	321	1.29e-104	315
VFG000119(gb|NP_253948)	WP_014958095.1	2.05e-18	78.6	1.83e-18	78.6
VFG000364(gb|NP_405473)	WP_014958636.1	2.90e-21	90.1	3.00e-21	90.1
VFG001214(gb|NP_253237)	WP_014957663.1	2.56e-124	366	2.44e-124	366
VFG001214(gb|NP_253237)	WP_014959302.1	2.04e-118	350	1.87e-118	350
VFG001249(gb|NP_249790)	WP_014956106.1	1.42e-104	316	1.64e-104	316
VFG001249(gb|NP_249790)	WP_014958935.1	1.58e-102	311	6.49e-102	309
VFG001386(gb|NP_215271)	WP_014958272.1	1.41e-59	185	1.16e-59	185
VFG001415(gb|NP_218004)	WP_014956619.1	1.24e-25	100	3.16e-28	107
VFG002440(gb|YP_111528)	WP_014959044.1	1.38e-31	112	1.27e-31	112
VFG002440(gb|YP_111528)	WP_014959209.1	1.58e-32	114	1.37e-32	114
VFG002440(gb|YP_111528)	WP_014959244.1	1.23e-30	109	1.09e-30	109
VFG005767(gb|NP_687682)	WP_014955909.1	4.75e-62	192	4.50e-62	192
VFG009553(gb|YP_177876)	WP_014956619.1	3.21e-27	105	2.87e-29	110
VFG011946(gb|NP_282174)	WP_014957439.1	4.77e-94	288	6.79e-93	285
VFG038219(gb|YP_001845364)	WP_014955928.1	1.05e-84	249	9.79e-85	249
VFG038397(gb|YP_856376)	WP_041279391.1	2.77e-68	223	2.25e-68	223
VFG038755(gb|YP_857328)	WP_014958935.1	1.40e-102	310	7.27e-99	301
VFG038755(gb|YP_857328)	WP_051012539.1	2.22e-99	302	6.20e-99	301
VFG038763(gb|YP_857330)	WP_014957268.1	2.40e-92	285	2.17e-92	285
VFG038763(gb|YP_857330)	WP_051012592.1	7.43e-96	290	4.93e-96	290
VFG043319(gb|YP_094888)	WP_051012592.1	4.07e-100	301	2.71e-100	301
VFG043345(gb|YP_095788)	WP_014956106.1	8.33e-103	311	7.66e-103	311
VFG043345(gb|YP_095788)	WP_014956414.1	4.53e-106	319	4.09e-106	319
VFG043345(gb|YP_095788)	WP_014958351.1	5.41e-104	314	4.99e-104	314
VFG043345(gb|YP_095788)	WP_051012539.1	6.95e-103	311	6.31e-103	311
VFG044327(gb|YP_002920247)	WP_014958636.1	2.90e-21	90.1	3.00e-21	90.1
VFG045567(gb|YP_096378)	WP_014956298.1	2.76e-27	105	2.64e-27	105
VFG049118(gb|YP_002918201.1)	WP_014955949.1	3.47e-27	103	2.96e-27	103
