# Supplementary material for: Deciphering the functional diversity of DNA-binding transcription factors in Bacteria and Archaea organisms
Source: PLoS One. 2020 Aug 21;15(8):e0237135. doi: 10.1371/journal.pone.0237135 (PMC7446807; doi:10.1371/journal.pone.0237135)
Supplement: S2 File — For each genome, six columns are indicated: Protein_ID derived from VFDB; Protein_ID (genome); e-value, bit score; e-value and bit score. (ZIP) [file pone.0237135.s003.zip › Supplementary_material_S3_TF_virulence/GCF_000010785.1_ASM1078v1_tf_virulence.txt]

WP_012962701.1	VFG038763(gb|YP_857330)	7.64e-93	288	2.95e-93	288
WP_012963465.1	VFG001214(gb|NP_253237)	4.00e-104	313	4.34e-98	297
WP_012963465.1	VFG011946(gb|NP_282174)	6.30e-107	320	1.91e-105	315
WP_012963772.1	VFG043319(gb|YP_094888)	4.34e-83	263	4.75e-83	261
WP_012964065.1	VFG001386(gb|NP_215271)	2.65e-49	158	1.21e-49	158
WP_012964132.1	VFG000116(gb|NP_254170)	1.04e-100	305	4.52e-103	310
WP_012964132.1	VFG001214(gb|NP_253237)	3.76e-99	301	1.54e-99	301
