# Supplementary material for: Deciphering the functional diversity of DNA-binding transcription factors in Bacteria and Archaea organisms
Source: PLoS One. 2020 Aug 21;15(8):e0237135. doi: 10.1371/journal.pone.0237135 (PMC7446807; doi:10.1371/journal.pone.0237135)
Supplement: S2 File — For each genome, six columns are indicated: Protein_ID derived from VFDB; Protein_ID (genome); e-value, bit score; e-value and bit score. (ZIP) [file pone.0237135.s003.zip › Supplementary_material_S3_TF_virulence/GCF_000966445.2_ASM96644v2_tf_virulence.txt]

WP_033508872.1	VFG049118(gb|YP_002918201.1)	2.27e-14	68.2	9.89e-15	68.2
WP_033508981.1	VFG001386(gb|NP_215271)	5.27e-93	270	2.31e-93	270
WP_045919704.1	VFG002440(gb|YP_111528)	4.02e-23	90.9	5.21e-23	89.4
WP_045919727.1	VFG002197(gb|NP_814691)	1.39e-30	116	5.63e-31	116
WP_045919807.1	VFG005767(gb|NP_687682)	2.33e-31	113	9.11e-32	113
WP_045920420.1	VFG002440(gb|YP_111528)	1.39e-23	91.7	5.91e-24	91.7
WP_045920580.1	VFG038219(gb|YP_001845364)	9.76e-54	170	4.30e-54	170
WP_045920713.1	VFG002197(gb|NP_814691)	1.02e-30	115	4.43e-31	115
