# Supplementary material for: Deciphering the functional diversity of DNA-binding transcription factors in Bacteria and Archaea organisms
Source: PLoS One. 2020 Aug 21;15(8):e0237135. doi: 10.1371/journal.pone.0237135 (PMC7446807; doi:10.1371/journal.pone.0237135)
Supplement: S2 File — For each genome, six columns are indicated: Protein_ID derived from VFDB; Protein_ID (genome); e-value, bit score; e-value and bit score. (ZIP) [file pone.0237135.s003.zip › Supplementary_material_S3_TF_virulence/GCF_000008265.1_ASM826v1_tf_virulence.txt]

WP_011177949.1	VFG001406(gb|NP_217227)	1.54e-23	90.9	6.07e-24	90.9
WP_011178125.1	VFG005767(gb|NP_687682)	1.24e-43	145	4.09e-44	145
