# Supplementary material for: Deciphering the functional diversity of DNA-binding transcription factors in Bacteria and Archaea organisms
Source: PLoS One. 2020 Aug 21;15(8):e0237135. doi: 10.1371/journal.pone.0237135 (PMC7446807; doi:10.1371/journal.pone.0237135)
Supplement: S2 File — For each genome, six columns are indicated: Protein_ID derived from VFDB; Protein_ID (genome); e-value, bit score; e-value and bit score. (ZIP) [file pone.0237135.s003.zip › Supplementary_material_S3_TF_virulence/GCF_000583775.1_ASM58377v1_tf_virulence.txt]

WP_002777451.1	VFG038219(gb|YP_001845364)	9.32e-54	169	3.99e-54	169
WP_002790539.1	VFG005767(gb|NP_687682)	1.75e-49	159	6.85e-50	159
WP_025398952.1	VFG001386(gb|NP_215271)	1.40e-29	107	6.33e-30	107
WP_025399014.1	VFG011946(gb|NP_282174)	0.0	716	0.0	719
