# Supplementary material for: Deciphering the functional diversity of DNA-binding transcription factors in Bacteria and Archaea organisms
Source: PLoS One. 2020 Aug 21;15(8):e0237135. doi: 10.1371/journal.pone.0237135 (PMC7446807; doi:10.1371/journal.pone.0237135)
Supplement: S2 File — For each genome, six columns are indicated: Protein_ID derived from VFDB; Protein_ID (genome); e-value, bit score; e-value and bit score. (ZIP) [file pone.0237135.s003.zip › Supplementary_material_S3_TF_virulence/GCF_000297055.2_ASM29705v2_tf_virulence.txt]

WP_009205108.1	VFG001214(gb|NP_253237)	6.31e-173	490	4.33e-173	490
WP_009205256.1	VFG001386(gb|NP_215271)	3.25e-55	174	2.47e-55	174
WP_009205688.1	VFG005767(gb|NP_687682)	6.19e-58	181	4.28e-58	181
WP_009205705.1	VFG002440(gb|YP_111528)	1.38e-29	107	9.35e-30	107
WP_009205994.1	VFG001249(gb|NP_249790)	7.72e-153	439	2.04e-150	432
WP_009205994.1	VFG038755(gb|YP_857328)	5.36e-158	451	3.26e-160	456
WP_009206278.1	VFG002440(gb|YP_111528)	7.57e-28	102	5.46e-28	102
WP_009206800.1	VFG038219(gb|YP_001845364)	1.69e-59	185	1.21e-59	185
WP_009206869.1	VFG002440(gb|YP_111528)	4.56e-28	102	3.34e-28	102
WP_009207440.1	VFG000119(gb|NP_253948)	3.04e-52	167	2.09e-52	167
