# Supplementary material for: Deciphering the functional diversity of DNA-binding transcription factors in Bacteria and Archaea organisms
Source: PLoS One. 2020 Aug 21;15(8):e0237135. doi: 10.1371/journal.pone.0237135 (PMC7446807; doi:10.1371/journal.pone.0237135)
Supplement: S2 File — For each genome, six columns are indicated: Protein_ID derived from VFDB; Protein_ID (genome); e-value, bit score; e-value and bit score. (ZIP) [file pone.0237135.s003.zip › Supplementary_material_S3_TF_virulence/GCF_000757865.1_ASM75786v1_tf_virulence.txt]

WP_011294133.1	VFG001386(gb|NP_215271)	8.44e-50	160	3.39e-50	160
WP_011294133.1	VFG038219(gb|YP_001845364)	1.15e-48	157	4.47e-49	157
WP_038651516.1	VFG005767(gb|NP_687682)	1.81e-62	193	7.02e-63	193
WP_038654418.1	VFG043350(gb|YP_095809)	4.00e-14	68.9	1.32e-14	68.9
WP_038654541.1	VFG001386(gb|NP_215271)	1.97e-50	162	7.97e-51	162
