# Supplementary material for: Deciphering the functional diversity of DNA-binding transcription factors in Bacteria and Archaea organisms
Source: PLoS One. 2020 Aug 21;15(8):e0237135. doi: 10.1371/journal.pone.0237135 (PMC7446807; doi:10.1371/journal.pone.0237135)
Supplement: S2 File — For each genome, six columns are indicated: Protein_ID derived from VFDB; Protein_ID (genome); e-value, bit score; e-value and bit score. (ZIP) [file pone.0237135.s003.zip › Supplementary_material_S3_TF_virulence/GCF_000599985.1_ASM59998v1_tf_virulence.txt]

WP_025314372.1	VFG000421(gb|NP_395427.1)	1.25e-22	92.8	2.72e-28	107
WP_025314434.1	VFG002440(gb|YP_111528)	3.73e-20	82.0	2.44e-20	82.0
WP_025314480.1	VFG038219(gb|YP_001845364)	7.59e-85	249	1.24e-74	223
WP_025314658.1	VFG001214(gb|NP_253237)	9.25e-99	301	5.48e-99	301
WP_025314658.1	VFG001249(gb|NP_249790)	1.55e-96	296	1.10e-96	296
WP_025314658.1	VFG011946(gb|NP_282174)	4.52e-99	301	3.70e-103	311
WP_025315050.1	VFG039386(gb|NP_819821)	4.16e-22	83.2	2.51e-22	83.2
WP_025315219.1	VFG001386(gb|NP_215271)	4.49e-47	153	3.10e-47	153
WP_025315849.1	VFG049114(gb|YP_002918199.1)	9.44e-121	346	6.02e-121	346
WP_025316064.1	VFG000119(gb|NP_253948)	2.43e-21	86.3	1.61e-21	86.3
WP_025316504.1	VFG005767(gb|NP_687682)	3.19e-64	197	2.00e-64	197
WP_025316549.1	VFG049118(gb|YP_002918201.1)	3.96e-36	126	2.75e-36	126
WP_038517303.1	VFG044083(gb|NP_250948)	1.52e-39	137	4.65e-47	157
WP_038517513.1	VFG002197(gb|NP_814691)	5.35e-26	102	2.40e-24	97.8
WP_051516290.1	VFG002358(gb|YP_001006783)	2.51e-82	240	1.53e-82	240
WP_051516322.1	VFG002359(gb|YP_001006784)	3.53e-24	86.3	3.02e-24	85.9
