# Supplementary material for: Deciphering the functional diversity of DNA-binding transcription factors in Bacteria and Archaea organisms
Source: PLoS One. 2020 Aug 21;15(8):e0237135. doi: 10.1371/journal.pone.0237135 (PMC7446807; doi:10.1371/journal.pone.0237135)
Supplement: S2 File — For each genome, six columns are indicated: Protein_ID derived from VFDB; Protein_ID (genome); e-value, bit score; e-value and bit score. (ZIP) [file pone.0237135.s003.zip › Supplementary_material_S3_TF_virulence/GCF_000204645.1_ASM20464v1_tf_virulence.txt]

VFG000116(gb|NP_254170)	WP_013721430.1	4.94e-86	268	1.86e-86	269
VFG000119(gb|NP_253948)	WP_013518185.1	1.30e-42	142	1.16e-42	142
VFG001214(gb|NP_253237)	WP_013520456.1	1.19e-138	404	1.74e-149	432
VFG001249(gb|NP_249790)	WP_013721430.1	3.46e-84	264	2.76e-84	264
VFG001386(gb|NP_215271)	WP_013722090.1	5.67e-51	163	3.75e-53	168
VFG001415(gb|NP_218004)	WP_013518477.1	2.89e-12	62.8	5.06e-15	71.2
VFG002085(gb|NP_232518)	WP_013723271.1	1.95e-54	189	2.13e-55	192
VFG002197(gb|NP_814691)	WP_013518056.1	2.70e-31	117	2.71e-31	117
VFG002358(gb|YP_001006783)	WP_013519627.1	7.32e-63	190	6.08e-63	190
VFG002440(gb|YP_111528)	WP_013520242.1	2.80e-28	103	2.36e-28	103
VFG002448(gb|YP_111536)	WP_013519879.1	2.07e-24	85.9	2.41e-21	77.8
VFG011946(gb|NP_282174)	WP_013721430.1	2.17e-86	268	4.87e-85	265
VFG038219(gb|YP_001845364)	WP_013517230.1	2.73e-61	189	7.57e-70	211
VFG038839(gb|YP_858598)	WP_013723107.1	9.79e-40	135	8.81e-40	135
VFG042390(gb|YP_540132)	WP_013722375.1	3.40e-13	61.6	4.66e-13	60.8
VFG043345(gb|YP_095788)	WP_013721430.1	1.71e-87	271	9.43e-89	275
VFG044083(gb|NP_250948)	WP_013519910.1	6.61e-43	147	1.51e-35	127
VFG044083(gb|NP_250948)	WP_013520838.1	2.99e-44	150	2.22e-35	127
VFG049114(gb|YP_002918199.1)	WP_013519399.1	2.50e-38	135	1.00e-44	151
VFG049118(gb|YP_002918201.1)	WP_013722539.1	3.11e-28	106	2.77e-28	106
