# Supplementary material for: Deciphering the functional diversity of DNA-binding transcription factors in Bacteria and Archaea organisms
Source: PLoS One. 2020 Aug 21;15(8):e0237135. doi: 10.1371/journal.pone.0237135 (PMC7446807; doi:10.1371/journal.pone.0237135)
Supplement: S2 File — For each genome, six columns are indicated: Protein_ID derived from VFDB; Protein_ID (genome); e-value, bit score; e-value and bit score. (ZIP) [file pone.0237135.s003.zip › Supplementary_material_S3_TF_virulence/GCF_000478885.1_ASM47888v1_tf_virulence.txt]

WP_022739266.1	VFG049114(gb|YP_002918199.1)	1.73e-12	63.5	1.02e-12	63.5
WP_022740432.1	VFG002440(gb|YP_111528)	7.40e-32	113	4.19e-32	113
WP_022740466.1	VFG001386(gb|NP_215271)	1.25e-52	167	7.94e-53	167
WP_022740680.1	VFG044083(gb|NP_250948)	1.90e-15	72.4	1.31e-18	80.9
WP_022741169.1	VFG038219(gb|YP_001845364)	8.90e-56	175	5.31e-56	175
WP_041714276.1	VFG000119(gb|NP_253948)	1.54e-31	113	9.55e-32	113
WP_041715356.1	VFG045470(gb|AAM75247)	4.46e-10	47.0	2.77e-10	47.0
