# Supplementary material for: Deciphering the functional diversity of DNA-binding transcription factors in Bacteria and Archaea organisms
Source: PLoS One. 2020 Aug 21;15(8):e0237135. doi: 10.1371/journal.pone.0237135 (PMC7446807; doi:10.1371/journal.pone.0237135)
Supplement: S2 File — For each genome, six columns are indicated: Protein_ID derived from VFDB; Protein_ID (genome); e-value, bit score; e-value and bit score. (ZIP) [file pone.0237135.s003.zip › Supplementary_material_S3_TF_virulence/GCF_000304455.1_CCh_cEper1_tf_virulence.txt]

WP_014934384.1	VFG005767(gb|NP_687682)	3.85e-56	177	7.08e-57	177
WP_014934909.1	VFG038763(gb|YP_857330)	2.03e-68	221	4.41e-69	221
