# Supplementary material for: Deciphering the functional diversity of DNA-binding transcription factors in Bacteria and Archaea organisms
Source: PLoS One. 2020 Aug 21;15(8):e0237135. doi: 10.1371/journal.pone.0237135 (PMC7446807; doi:10.1371/journal.pone.0237135)
Supplement: S2 File — For each genome, six columns are indicated: Protein_ID derived from VFDB; Protein_ID (genome); e-value, bit score; e-value and bit score. (ZIP) [file pone.0237135.s003.zip › Supplementary_material_S3_TF_virulence/GCF_000967895.1_ASM96789v1_tf_virulence.txt]

VFG000116(gb|NP_254170)	WP_046010363.1	3.35e-99	302	6.52e-99	301
VFG000118(gb|NP_253942)	WP_046010475.1	1.28e-44	141	1.35e-44	141
VFG000119(gb|NP_253948)	WP_046010505.1	7.66e-82	243	8.33e-82	243
VFG001214(gb|NP_253237)	WP_046008004.1	3.29e-178	503	3.50e-178	503
VFG001248(gb|NP_249788)	WP_046008497.1	0.0	667	0.0	647
VFG001249(gb|NP_249790)	WP_046008498.1	7.30e-178	504	1.19e-177	503
VFG001386(gb|NP_215271)	WP_046008410.1	6.12e-47	152	5.72e-47	152
VFG001386(gb|NP_215271)	WP_046008788.1	5.72e-49	158	5.69e-49	158
VFG001386(gb|NP_215271)	WP_046010569.1	1.41e-49	159	1.36e-49	159
VFG001386(gb|NP_215271)	WP_046010638.1	1.22e-46	152	1.21e-46	152
VFG002440(gb|YP_111528)	WP_046009049.1	5.43e-27	100	5.52e-27	100
VFG004125(gb|NP_460113)	WP_052717758.1	3.65e-35	121	4.01e-35	121
VFG038219(gb|YP_001845364)	WP_046008536.1	4.28e-119	336	4.67e-119	336
VFG038839(gb|YP_858598)	WP_046008443.1	1.23e-42	142	1.34e-42	142
VFG044083(gb|NP_250948)	WP_046008131.1	8.59e-62	195	2.95e-57	184
VFG049018(gb|YP_002920501.1)	WP_052717840.1	2.76e-16	71.2	2.75e-16	71.2
VFG049114(gb|YP_002918199.1)	WP_046008085.1	2.16e-15	72.0	2.18e-15	72.0
