# Supplementary material for: Deciphering the functional diversity of DNA-binding transcription factors in Bacteria and Archaea organisms
Source: PLoS One. 2020 Aug 21;15(8):e0237135. doi: 10.1371/journal.pone.0237135 (PMC7446807; doi:10.1371/journal.pone.0237135)
Supplement: S2 File — For each genome, six columns are indicated: Protein_ID derived from VFDB; Protein_ID (genome); e-value, bit score; e-value and bit score. (ZIP) [file pone.0237135.s003.zip › Supplementary_material_S3_TF_virulence/GCF_000019725.1_ASM1972v1_tf_virulence.txt]

VFG000116(gb|NP_254170)	WP_012317390.1	7.94e-91	280	2.44e-90	278
VFG000116(gb|NP_254170)	WP_012319757.1	1.36e-91	283	3.75e-93	287
VFG001214(gb|NP_253237)	WP_012319142.1	3.91e-97	298	1.62e-99	303
VFG001214(gb|NP_253237)	WP_012319757.1	7.11e-96	295	1.00e-96	296
VFG001214(gb|NP_253237)	WP_012320364.1	4.35e-93	286	3.76e-93	286
VFG001234(gb|NP_249107)	WP_012321762.1	3.94e-08	50.8	3.38e-08	50.8
VFG001249(gb|NP_249790)	WP_012321961.1	1.51e-95	293	5.42e-101	307
VFG001386(gb|NP_215271)	WP_024829288.1	8.03e-50	160	5.28e-50	160
VFG002197(gb|NP_814691)	WP_012318294.1	7.34e-25	100	5.39e-25	100
VFG002197(gb|NP_814691)	WP_024829327.1	2.12e-23	96.7	1.36e-28	110
VFG002440(gb|YP_111528)	WP_012319991.1	1.67e-28	104	1.17e-28	104
VFG002543(gb|YP_110332)	WP_012338188.1	2.71e-26	99.8	1.58e-24	94.7
VFG007177(gb|NP_798078)	WP_012340164.1	1.03e-10	58.9	8.43e-11	58.9
VFG038205(gb|YP_001844797)	WP_012322643.1	2.04e-23	92.4	1.46e-23	92.4
VFG038219(gb|YP_001845364)	WP_012317775.1	1.32e-56	178	9.53e-57	178
VFG038219(gb|YP_001845364)	WP_024829789.1	3.19e-59	184	2.25e-59	184
VFG038755(gb|YP_857328)	WP_012321961.1	1.94e-99	302	3.30e-105	317
VFG043319(gb|YP_094888)	WP_012320364.1	3.23e-88	275	4.04e-90	279
VFG043345(gb|YP_095788)	WP_012319757.1	2.86e-95	293	1.38e-97	299
VFG043345(gb|YP_095788)	WP_012320364.1	2.11e-91	282	1.40e-92	285
VFG044083(gb|NP_250948)	WP_041372840.1	5.41e-47	158	1.65e-43	148
VFG049018(gb|YP_002920501.1)	WP_012319991.1	1.12e-28	105	8.12e-29	105
VFG049114(gb|YP_002918199.1)	WP_012329578.1	3.96e-19	83.2	2.74e-19	83.2
VFG049118(gb|YP_002918201.1)	WP_012329921.1	2.55e-43	146	1.86e-43	146
