# Supplementary material for: Deciphering the functional diversity of DNA-binding transcription factors in Bacteria and Archaea organisms
Source: PLoS One. 2020 Aug 21;15(8):e0237135. doi: 10.1371/journal.pone.0237135 (PMC7446807; doi:10.1371/journal.pone.0237135)
Supplement: S2 File — For each genome, six columns are indicated: Protein_ID derived from VFDB; Protein_ID (genome); e-value, bit score; e-value and bit score. (ZIP) [file pone.0237135.s003.zip › Supplementary_material_S3_TF_virulence/GCF_000743945.1_ASM74394v1_tf_virulence.txt]

WP_038498254.1	VFG001386(gb|NP_215271)	1.22e-37	129	5.49e-38	129
WP_038498771.1	VFG001386(gb|NP_215271)	2.93e-40	135	1.39e-40	135
WP_038499072.1	VFG011850(gb|NP_281278)	9.80e-16	73.6	7.93e-14	66.6
WP_038499734.1	VFG001214(gb|NP_253237)	1.39e-106	321	5.40e-107	321
WP_038499768.1	VFG044083(gb|NP_250948)	4.51e-42	144	6.46e-49	161
WP_038500888.1	VFG038219(gb|YP_001845364)	9.00e-59	183	3.71e-59	183
WP_038501072.1	VFG005767(gb|NP_687682)	2.02e-61	190	8.33e-62	190
WP_038501618.1	VFG002440(gb|YP_111528)	2.00e-21	85.5	8.68e-22	85.5
