# Supplementary material for: Deciphering the functional diversity of DNA-binding transcription factors in Bacteria and Archaea organisms
Source: PLoS One. 2020 Aug 21;15(8):e0237135. doi: 10.1371/journal.pone.0237135 (PMC7446807; doi:10.1371/journal.pone.0237135)
Supplement: S2 File — For each genome, six columns are indicated: Protein_ID derived from VFDB; Protein_ID (genome); e-value, bit score; e-value and bit score. (ZIP) [file pone.0237135.s003.zip › Supplementary_material_S3_TF_virulence/GCF_000092605.1_ASM9260v1_tf_virulence.txt]

WP_013105116.1	VFG038219(gb|YP_001845364)	2.80e-58	182	2.02e-58	182
WP_013105699.1	VFG038219(gb|YP_001845364)	1.43e-55	175	1.05e-55	175
WP_013106757.1	VFG002440(gb|YP_111528)	2.74e-27	101	2.04e-27	101
WP_013106819.1	VFG001225(gb|NP_249099)	1.15e-52	160	8.58e-53	160
WP_013121987.1	VFG002440(gb|YP_111528)	2.28e-27	100	1.81e-27	100
WP_013122276.1	VFG001214(gb|NP_253237)	3.80e-134	393	2.22e-127	375
WP_013122284.1	VFG000119(gb|NP_253948)	3.33e-48	157	3.27e-39	134
WP_013122566.1	VFG002448(gb|YP_111536)	2.32e-22	80.5	1.44e-27	93.6
WP_013122648.1	VFG002438(gb|YP_111526)	2.47e-09	54.7	3.57e-13	65.9
WP_013122889.1	VFG038755(gb|YP_857328)	3.28e-135	395	1.66e-136	398
WP_013122909.1	VFG049018(gb|YP_002920501.1)	5.32e-25	94.7	5.04e-23	89.0
WP_013122947.1	VFG001386(gb|NP_215271)	1.37e-47	155	1.05e-47	155
WP_013123228.1	VFG049118(gb|YP_002918201.1)	6.92e-14	67.0	5.15e-14	67.0
WP_013123529.1	VFG044083(gb|NP_250948)	1.28e-42	145	5.67e-51	167
WP_013124038.1	VFG038839(gb|YP_858598)	4.81e-52	166	3.65e-52	166
WP_013124177.1	VFG001234(gb|NP_249107)	1.51e-30	112	1.04e-30	112
WP_013124251.1	VFG044083(gb|NP_250948)	4.39e-45	152	1.89e-53	174
WP_013124482.1	VFG038219(gb|YP_001845364)	1.26e-56	177	9.36e-57	177
WP_049774649.1	VFG001248(gb|NP_249788)	4.63e-114	338	2.21e-117	347
WP_049774649.1	VFG038763(gb|YP_857330)	7.16e-113	334	6.76e-113	334
WP_049774649.1	VFG043319(gb|YP_094888)	6.68e-117	345	6.30e-117	345
