# Supplementary material for: Deciphering the functional diversity of DNA-binding transcription factors in Bacteria and Archaea organisms
Source: PLoS One. 2020 Aug 21;15(8):e0237135. doi: 10.1371/journal.pone.0237135 (PMC7446807; doi:10.1371/journal.pone.0237135)
Supplement: S2 File — For each genome, six columns are indicated: Protein_ID derived from VFDB; Protein_ID (genome); e-value, bit score; e-value and bit score. (ZIP) [file pone.0237135.s003.zip › Supplementary_material_S3_TF_virulence/GCF_000217715.1_ASM21771v1_tf_virulence.txt]

VFG000031(gb|NP_878988)	WP_013875673.1	1.55e-08	52.8	1.69e-08	52.8
VFG001406(gb|NP_217227)	WP_013878459.1	3.28e-26	98.6	1.92e-27	102
VFG001406(gb|NP_217227)	WP_013881863.1	2.21e-27	101	2.44e-27	101
VFG005767(gb|NP_687682)	WP_013880266.1	3.90e-49	159	4.53e-49	159
VFG039696(gb|NP_821048)	WP_013881845.1	1.12e-22	94.7	2.18e-26	105
VFG049118(gb|YP_002918201.1)	WP_013875691.1	1.46e-33	119	1.54e-33	119
VFG049118(gb|YP_002918201.1)	WP_013881288.1	2.83e-32	116	2.97e-32	116
