# Supplementary material for: Deciphering the functional diversity of DNA-binding transcription factors in Bacteria and Archaea organisms
Source: PLoS One. 2020 Aug 21;15(8):e0237135. doi: 10.1371/journal.pone.0237135 (PMC7446807; doi:10.1371/journal.pone.0237135)
Supplement: S2 File — For each genome, six columns are indicated: Protein_ID derived from VFDB; Protein_ID (genome); e-value, bit score; e-value and bit score. (ZIP) [file pone.0237135.s003.zip › Supplementary_material_S3_TF_virulence/GCF_000020445.1_ASM2044v1_tf_virulence.txt]

VFG000167(gb|NP_252917)	WP_012497213.1	9.67e-56	179	4.90e-56	179
VFG001214(gb|NP_253237)	WP_011158143.1	1.79e-96	295	1.58e-96	295
VFG001214(gb|NP_253237)	WP_012497440.1	1.81e-92	285	1.65e-92	285
VFG001249(gb|NP_249790)	WP_012497440.1	1.22e-94	292	9.56e-93	287
VFG001265(gb|NP_250145)	WP_012495507.1	9.14e-16	73.6	3.31e-09	54.3
VFG001284(gb|NP_647402)	WP_012495497.1	5.73e-07	45.1	4.76e-07	45.4
VFG001386(gb|NP_215271)	WP_011160307.1	4.58e-50	161	3.59e-50	161
VFG001386(gb|NP_215271)	WP_041810344.1	1.44e-47	154	1.08e-47	154
VFG001415(gb|NP_218004)	WP_012495918.1	2.11e-17	77.8	8.98e-20	84.3
VFG001713(gb|NP_755457)	WP_012495908.1	2.58e-10	53.9	1.73e-10	54.3
VFG002085(gb|NP_232518)	WP_042441334.1	5.31e-70	231	4.84e-70	231
VFG002440(gb|YP_111528)	WP_012496489.1	2.73e-25	96.3	2.35e-25	96.3
VFG002440(gb|YP_111528)	WP_041810310.1	5.85e-26	97.8	4.78e-26	97.8
VFG002543(gb|YP_110332)	WP_012494064.1	2.74e-31	112	6.68e-29	106
VFG038219(gb|YP_001845364)	WP_011159110.1	1.70e-61	190	1.40e-61	190
VFG038332(gb|YP_001144282)	WP_012497794.1	3.82e-11	58.9	2.86e-11	58.9
VFG038755(gb|YP_857328)	WP_012494937.1	3.75e-100	304	7.82e-105	316
VFG038839(gb|YP_858598)	WP_012495720.1	1.58e-37	129	1.30e-37	129
VFG039386(gb|NP_819821)	WP_011156019.1	2.89e-13	60.8	2.63e-13	60.8
VFG043345(gb|YP_095788)	WP_012497440.1	4.44e-88	275	3.97e-88	275
VFG044083(gb|NP_250948)	WP_011156446.1	1.96e-40	140	4.03e-37	131
VFG049018(gb|YP_002920501.1)	WP_041810310.1	5.17e-26	97.8	4.37e-26	97.8
VFG049114(gb|YP_002918199.1)	WP_011159818.1	6.29e-17	76.6	2.65e-19	83.2
VFG049118(gb|YP_002918201.1)	WP_011160179.1	3.05e-26	100	2.30e-26	100
