# Supplementary material for: Deciphering the functional diversity of DNA-binding transcription factors in Bacteria and Archaea organisms
Source: PLoS One. 2020 Aug 21;15(8):e0237135. doi: 10.1371/journal.pone.0237135 (PMC7446807; doi:10.1371/journal.pone.0237135)
Supplement: S2 File — For each genome, six columns are indicated: Protein_ID derived from VFDB; Protein_ID (genome); e-value, bit score; e-value and bit score. (ZIP) [file pone.0237135.s003.zip › Supplementary_material_S3_TF_virulence/GCF_000024105.1_ASM2410v1_tf_virulence.txt]

WP_012797169.1	VFG001386(gb|NP_215271)	1.47e-39	134	6.96e-40	134
WP_015777501.1	VFG005767(gb|NP_687682)	4.54e-42	140	1.95e-42	140
WP_015777668.1	VFG045470(gb|AAM75247)	9.70e-14	56.6	4.28e-14	56.6
WP_015777812.1	VFG002197(gb|NP_814691)	7.48e-34	124	3.25e-34	124
WP_015777826.1	VFG001386(gb|NP_215271)	1.05e-41	139	4.87e-42	139
WP_015778179.1	VFG048797(gb|YP_002920350.1)	0.0	521	0.0	521
WP_015778295.1	VFG038219(gb|YP_001845364)	1.82e-49	158	8.58e-50	158
WP_049756238.1	VFG045470(gb|AAM75247)	1.80e-14	58.5	7.48e-15	58.5
