# Supplementary material for: Deciphering the functional diversity of DNA-binding transcription factors in Bacteria and Archaea organisms
Source: PLoS One. 2020 Aug 21;15(8):e0237135. doi: 10.1371/journal.pone.0237135 (PMC7446807; doi:10.1371/journal.pone.0237135)
Supplement: S2 File — For each genome, six columns are indicated: Protein_ID derived from VFDB; Protein_ID (genome); e-value, bit score; e-value and bit score. (ZIP) [file pone.0237135.s003.zip › Supplementary_material_S3_TF_virulence/GCF_000164695.2_ASM16469v2_tf_virulence.txt]

WP_004006220.1	VFG000031(gb|NP_878988)	1.82e-16	77.4	9.14e-17	77.4
WP_004006589.1	VFG038219(gb|YP_001845364)	6.54e-52	165	3.55e-52	165
WP_013397643.1	VFG002197(gb|NP_814691)	1.51e-26	104	7.74e-27	104
WP_013397831.1	VFG001406(gb|NP_217227)	1.41e-79	235	7.23e-80	235
WP_013397834.1	VFG001386(gb|NP_215271)	7.30e-94	272	4.01e-94	272
WP_013399254.1	VFG049118(gb|YP_002918201.1)	3.66e-11	58.9	2.04e-11	58.9
WP_013399296.1	VFG002440(gb|YP_111528)	1.09e-19	81.6	5.23e-20	81.6
