# Supplementary material for: Deciphering the functional diversity of DNA-binding transcription factors in Bacteria and Archaea organisms
Source: PLoS One. 2020 Aug 21;15(8):e0237135. doi: 10.1371/journal.pone.0237135 (PMC7446807; doi:10.1371/journal.pone.0237135)
Supplement: S2 File — For each genome, six columns are indicated: Protein_ID derived from VFDB; Protein_ID (genome); e-value, bit score; e-value and bit score. (ZIP) [file pone.0237135.s003.zip › Supplementary_material_S3_TF_virulence/GCF_000009205.1_ASM920v1_tf_virulence.txt]

VFG000119(gb|NP_253948)	YP_001089118.1	4.50e-24	94.0	5.31e-24	94.0
VFG001249(gb|NP_249790)	YP_001088243.1	6.18e-91	280	1.15e-90	280
VFG001386(gb|NP_215271)	YP_001088191.1	1.30e-50	162	1.34e-50	162
VFG001386(gb|NP_215271)	YP_001089149.1	9.16e-54	170	3.12e-58	181
VFG002085(gb|NP_232518)	YP_001086912.1	1.88e-64	214	1.50e-64	214
VFG002194(gb|NP_815519)	YP_001087573.1	6.33e-21	85.1	7.05e-21	85.1
VFG002194(gb|NP_815519)	YP_001089120.1	8.00e-21	85.1	9.32e-21	85.1
VFG002197(gb|NP_814691)	YP_001087548.1	5.38e-43	148	6.18e-43	148
VFG002440(gb|YP_111528)	YP_001087763.1	7.25e-25	94.4	7.98e-25	94.4
VFG005767(gb|NP_687682)	YP_001087675.1	7.79e-64	196	9.23e-64	196
VFG007177(gb|NP_798078)	YP_001089646.1	1.72e-11	60.1	2.03e-11	60.1
VFG038219(gb|YP_001845364)	YP_001088125.1	2.45e-51	164	2.74e-51	164
VFG038219(gb|YP_001845364)	YP_001090124.1	4.40e-49	158	4.86e-49	158
VFG038763(gb|YP_857330)	YP_001087283.1	1.23e-79	252	2.54e-82	259
VFG038763(gb|YP_857330)	YP_001089761.1	3.51e-83	265	4.98e-83	265
VFG043319(gb|YP_094888)	YP_001086912.1	1.43e-65	215	1.62e-65	215
VFG043345(gb|YP_095788)	YP_001088243.1	5.84e-86	267	6.48e-86	267
VFG045470(gb|AAM75247)	YP_001087617.1	4.68e-15	59.7	9.14e-19	69.3
VFG045470(gb|AAM75247)	YP_001089654.1	3.52e-14	57.4	4.02e-14	57.4
VFG049118(gb|YP_002918201.1)	YP_001088943.1	2.44e-22	90.1	2.61e-22	90.1
