# Supplementary material for: Deciphering the functional diversity of DNA-binding transcription factors in Bacteria and Archaea organisms
Source: PLoS One. 2020 Aug 21;15(8):e0237135. doi: 10.1371/journal.pone.0237135 (PMC7446807; doi:10.1371/journal.pone.0237135)
Supplement: S2 File — For each genome, six columns are indicated: Protein_ID derived from VFDB; Protein_ID (genome); e-value, bit score; e-value and bit score. (ZIP) [file pone.0237135.s003.zip › Supplementary_material_S3_TF_virulence/GCF_000011205.1_ASM1120v1_tf_virulence.txt]

WP_010978207.1	VFG039386(gb|NP_819821)	2.46e-14	63.5	1.19e-14	63.5
WP_052846145.1	VFG001415(gb|NP_218004)	1.21e-12	63.9	5.64e-13	63.9
