# Supplementary material for: Deciphering the functional diversity of DNA-binding transcription factors in Bacteria and Archaea organisms
Source: PLoS One. 2020 Aug 21;15(8):e0237135. doi: 10.1371/journal.pone.0237135 (PMC7446807; doi:10.1371/journal.pone.0237135)
Supplement: S2 File — For each genome, six columns are indicated: Protein_ID derived from VFDB; Protein_ID (genome); e-value, bit score; e-value and bit score. (ZIP) [file pone.0237135.s003.zip › Supplementary_material_S3_TF_virulence/GCF_001444445.1_ASM144444v1_tf_virulence.txt]

WP_025064973.1	VFG005767(gb|NP_687682)	1.92e-61	190	1.14e-61	190
WP_025065758.1	VFG038219(gb|YP_001845364)	5.10e-34	119	3.12e-34	119
