# Supplementary material for: Deciphering the functional diversity of DNA-binding transcription factors in Bacteria and Archaea organisms
Source: PLoS One. 2020 Aug 21;15(8):e0237135. doi: 10.1371/journal.pone.0237135 (PMC7446807; doi:10.1371/journal.pone.0237135)
Supplement: S2 File — For each genome, six columns are indicated: Protein_ID derived from VFDB; Protein_ID (genome); e-value, bit score; e-value and bit score. (ZIP) [file pone.0237135.s003.zip › Supplementary_material_S3_TF_virulence/GCF_000270285.1_ASM27028v1_tf_virulence.txt]

WP_013978661.1	VFG000119(gb|NP_253948)	3.28e-30	109	2.28e-30	109
WP_013978809.1	VFG001386(gb|NP_215271)	4.46e-55	174	3.16e-55	174
WP_013978860.1	VFG038219(gb|YP_001845364)	5.49e-57	178	3.67e-57	178
WP_013979890.1	VFG001234(gb|NP_249107)	2.74e-22	91.3	1.48e-22	91.3
WP_013980485.1	VFG044083(gb|NP_250948)	1.44e-06	45.8	6.66e-11	58.5
WP_013980493.1	VFG044083(gb|NP_250948)	5.50e-07	47.0	3.13e-11	59.3
WP_013980599.1	VFG049114(gb|YP_002918199.1)	3.24e-08	50.8	2.15e-08	50.8
WP_013980646.1	VFG045470(gb|AAM75247)	2.09e-14	58.2	1.35e-14	58.2
WP_013980879.1	VFG002440(gb|YP_111528)	4.02e-33	116	2.55e-33	116
WP_013981135.1	VFG045470(gb|AAM75247)	1.70e-14	58.9	1.00e-14	58.9
WP_050978561.1	VFG045567(gb|YP_096378)	6.74e-13	65.5	3.99e-13	65.5
