# Supplementary material for: Deciphering the functional diversity of DNA-binding transcription factors in Bacteria and Archaea organisms
Source: PLoS One. 2020 Aug 21;15(8):e0237135. doi: 10.1371/journal.pone.0237135 (PMC7446807; doi:10.1371/journal.pone.0237135)
Supplement: S2 File — For each genome, six columns are indicated: Protein_ID derived from VFDB; Protein_ID (genome); e-value, bit score; e-value and bit score. (ZIP) [file pone.0237135.s003.zip › Supplementary_material_S3_TF_virulence/GCF_000212335.1_ASM21233v1_tf_virulence.txt]

VFG000116(gb|NP_254170)	WP_007988433.1	6.32e-93	285	1.91e-91	281
VFG000119(gb|NP_253948)	WP_007987959.1	1.52e-32	117	1.45e-32	117
VFG001214(gb|NP_253237)	WP_007984048.1	2.78e-108	325	2.42e-108	325
VFG001386(gb|NP_215271)	WP_007986111.1	6.09e-45	147	3.04e-47	153
VFG001386(gb|NP_215271)	WP_013755226.1	2.70e-44	146	2.47e-46	151
VFG001386(gb|NP_215271)	WP_013755306.1	4.97e-46	150	3.92e-46	150
VFG002085(gb|NP_232518)	WP_013752992.1	7.51e-64	214	8.41e-64	214
VFG002197(gb|NP_814691)	WP_013753543.1	1.63e-29	113	1.45e-29	113
VFG002197(gb|NP_814691)	WP_013754708.1	2.13e-31	117	1.83e-31	117
VFG002440(gb|YP_111528)	WP_007986517.1	9.87e-35	120	8.20e-35	120
VFG011946(gb|NP_282174)	WP_007988433.1	3.16e-89	275	7.52e-87	269
VFG038219(gb|YP_001845364)	WP_007984637.1	7.09e-80	236	5.98e-80	236
VFG038397(gb|YP_856376)	WP_013752992.1	5.12e-61	206	4.58e-61	206
VFG038755(gb|YP_857328)	WP_007989988.1	0.0	639	0.0	627
VFG038763(gb|YP_857330)	WP_007989992.1	2.41e-173	493	2.11e-173	493
VFG044083(gb|NP_250948)	WP_008304858.1	4.18e-50	165	4.06e-43	147
VFG044083(gb|NP_250948)	WP_013754304.1	5.92e-49	162	1.49e-41	143
VFG045470(gb|AAM75247)	WP_006992993.1	7.42e-14	57.0	6.81e-14	57.0
VFG049018(gb|YP_002920501.1)	WP_013753850.1	4.91e-20	81.6	4.19e-20	81.6
VFG049114(gb|YP_002918199.1)	WP_008303055.1	1.62e-40	140	1.37e-40	140
VFG049118(gb|YP_002918201.1)	WP_008305960.1	2.30e-21	87.8	1.88e-21	87.8
