# Supplementary material for: Deciphering the functional diversity of DNA-binding transcription factors in Bacteria and Archaea organisms
Source: PLoS One. 2020 Aug 21;15(8):e0237135. doi: 10.1371/journal.pone.0237135 (PMC7446807; doi:10.1371/journal.pone.0237135)
Supplement: S2 File — For each genome, six columns are indicated: Protein_ID derived from VFDB; Protein_ID (genome); e-value, bit score; e-value and bit score. (ZIP) [file pone.0237135.s003.zip › Supplementary_material_S3_TF_virulence/GCF_001610735.1_ASM161073v1_tf_virulence.txt]

WP_011213530.1	VFG001214(gb|NP_253237)	0.0	535	0.0	535
WP_011213724.1	VFG038219(gb|YP_001845364)	1.45e-60	187	1.20e-60	187
WP_011213733.1	VFG002538(gb|YP_110896)	1.53e-08	50.8	1.14e-08	50.8
WP_011945965.1	VFG043319(gb|YP_094888)	0.0	963	0.0	963
WP_011947563.1	VFG002440(gb|YP_111528)	1.73e-27	101	1.38e-27	101
WP_014841162.1	VFG001386(gb|NP_215271)	3.64e-45	148	3.15e-45	148
WP_014845061.1	VFG038219(gb|YP_001845364)	2.03e-59	184	1.64e-59	184
WP_042754550.1	VFG045567(gb|YP_096378)	0.0	602	0.0	602
WP_042754784.1	VFG044083(gb|NP_250948)	1.54e-27	105	2.64e-35	126
WP_042755188.1	VFG043345(gb|YP_095788)	0.0	890	0.0	890
