# Supplementary material for: Deciphering the functional diversity of DNA-binding transcription factors in Bacteria and Archaea organisms
Source: PLoS One. 2020 Aug 21;15(8):e0237135. doi: 10.1371/journal.pone.0237135 (PMC7446807; doi:10.1371/journal.pone.0237135)
Supplement: S2 File — For each genome, six columns are indicated: Protein_ID derived from VFDB; Protein_ID (genome); e-value, bit score; e-value and bit score. (ZIP) [file pone.0237135.s003.zip › Supplementary_material_S3_TF_virulence/GCF_000187935.1_ASM18793v2_tf_virulence.txt]

WP_003102576.1	VFG038219(gb|YP_001845364)	7.05e-51	162	3.30e-51	162
WP_003102614.1	VFG000119(gb|NP_253948)	4.03e-28	104	1.92e-28	104
WP_003104099.1	VFG038219(gb|YP_001845364)	2.61e-51	164	1.21e-51	164
WP_003104116.1	VFG001386(gb|NP_215271)	1.02e-54	172	5.13e-55	172
WP_003104360.1	VFG002197(gb|NP_814691)	1.16e-98	292	5.33e-99	292
WP_003104803.1	VFG002194(gb|NP_815519)	3.13e-41	138	1.44e-41	138
WP_003105344.1	VFG045470(gb|AAM75247)	4.34e-17	65.1	1.90e-17	65.1
WP_003105345.1	VFG001713(gb|NP_755457)	2.08e-08	47.8	1.00e-08	48.1
WP_003105410.1	VFG005767(gb|NP_687682)	7.67e-58	181	3.50e-58	181
WP_003105410.1	VFG038839(gb|YP_858598)	2.23e-55	175	1.05e-55	175
WP_003105505.1	VFG002440(gb|YP_111528)	3.69e-21	84.7	1.79e-21	84.7
