# Supplementary material for: Deciphering the functional diversity of DNA-binding transcription factors in Bacteria and Archaea organisms
Source: PLoS One. 2020 Aug 21;15(8):e0237135. doi: 10.1371/journal.pone.0237135 (PMC7446807; doi:10.1371/journal.pone.0237135)
Supplement: S2 File — For each genome, six columns are indicated: Protein_ID derived from VFDB; Protein_ID (genome); e-value, bit score; e-value and bit score. (ZIP) [file pone.0237135.s003.zip › Supplementary_material_S3_TF_virulence/GCF_000020805.1_ASM2080v1_tf_virulence.txt]

VFG000116(gb|NP_254170)	WP_012525913.1	1.47e-122	362	1.65e-120	357
VFG000119(gb|NP_253948)	WP_012527059.1	2.00e-24	94.7	5.79e-29	106
VFG001214(gb|NP_253237)	WP_012524729.1	4.86e-123	363	6.04e-129	378
VFG001214(gb|NP_253237)	WP_012526001.1	1.10e-118	352	1.04e-118	352
VFG001386(gb|NP_215271)	WP_012528081.1	4.11e-49	158	3.38e-49	158
VFG002440(gb|YP_111528)	WP_012526107.1	5.84e-36	123	4.86e-36	123
VFG011453(gb|NP_540310)	WP_012525496.1	6.07e-15	72.4	9.53e-17	77.8
VFG038219(gb|YP_001845364)	WP_012526997.1	2.48e-65	199	2.15e-65	199
VFG038755(gb|YP_857328)	WP_012527245.1	3.69e-102	310	6.69e-99	301
VFG038755(gb|YP_857328)	WP_012528325.1	4.37e-106	320	3.55e-105	317
VFG043345(gb|YP_095788)	WP_012526001.1	4.12e-112	335	3.80e-112	335
VFG043345(gb|YP_095788)	WP_012526331.1	2.23e-108	326	2.04e-108	326
VFG044083(gb|NP_250948)	WP_012525707.1	5.63e-48	160	1.52e-39	137
VFG049114(gb|YP_002918199.1)	WP_041454196.1	2.50e-17	77.8	2.16e-17	77.8
