# Supplementary material for: Deciphering the functional diversity of DNA-binding transcription factors in Bacteria and Archaea organisms
Source: PLoS One. 2020 Aug 21;15(8):e0237135. doi: 10.1371/journal.pone.0237135 (PMC7446807; doi:10.1371/journal.pone.0237135)
Supplement: S2 File — For each genome, six columns are indicated: Protein_ID derived from VFDB; Protein_ID (genome); e-value, bit score; e-value and bit score. (ZIP) [file pone.0237135.s003.zip › Supplementary_material_S3_TF_virulence/GCF_000166275.1_ASM16627v1_tf_virulence.txt]

VFG000116(gb|NP_254170)	WP_008199803.1	1.56e-102	310	5.76e-101	306
VFG000116(gb|NP_254170)	WP_008202412.1	1.01e-99	303	9.07e-97	295
VFG000119(gb|NP_253948)	WP_008198174.1	3.87e-30	110	3.56e-30	110
VFG001214(gb|NP_253237)	WP_008199565.1	3.70e-98	299	2.55e-101	307
VFG001214(gb|NP_253237)	WP_008201311.1	4.98e-104	311	1.38e-105	315
VFG001265(gb|NP_250145)	WP_008201505.1	4.43e-14	68.6	3.21e-07	48.1
VFG001386(gb|NP_215271)	WP_008202158.1	8.04e-48	155	6.76e-48	155
VFG001406(gb|NP_217227)	WP_008200975.1	1.24e-18	78.6	1.11e-18	78.6
VFG002197(gb|NP_814691)	WP_008202691.1	3.68e-34	125	3.63e-34	125
VFG002440(gb|YP_111528)	WP_008197944.1	1.68e-29	107	1.55e-29	107
VFG011946(gb|NP_282174)	WP_008202514.1	5.41e-93	285	2.24e-90	278
VFG038219(gb|YP_001845364)	WP_040302634.1	1.97e-54	172	1.80e-54	172
VFG038332(gb|YP_001144282)	WP_008199950.1	8.67e-14	66.6	8.39e-14	66.6
VFG043381(gb|NP_207497)	WP_008202514.1	2.28e-86	266	2.52e-86	266
VFG045470(gb|AAM75247)	WP_008202526.1	6.64e-17	64.3	5.94e-17	64.3
VFG049018(gb|YP_002920501.1)	WP_008198092.1	1.54e-22	88.2	1.43e-22	88.2
