# Supplementary material for: Deciphering the functional diversity of DNA-binding transcription factors in Bacteria and Archaea organisms
Source: PLoS One. 2020 Aug 21;15(8):e0237135. doi: 10.1371/journal.pone.0237135 (PMC7446807; doi:10.1371/journal.pone.0237135)
Supplement: S2 File — For each genome, six columns are indicated: Protein_ID derived from VFDB; Protein_ID (genome); e-value, bit score; e-value and bit score. (ZIP) [file pone.0237135.s003.zip › Supplementary_material_S3_TF_virulence/GCF_000016265.1_ASM1626v1_tf_virulence.txt]

VFG000208(gb|NP_250404)	WP_012653212.1	6.72e-09	53.1	4.78e-09	53.1
VFG001214(gb|NP_253237)	WP_007693477.1	2.72e-100	306	1.87e-100	306
VFG001214(gb|NP_253237)	WP_012649643.1	2.27e-95	292	1.50e-95	292
VFG001234(gb|NP_249107)	WP_012651895.1	3.50e-30	111	2.26e-30	111
VFG001249(gb|NP_249790)	WP_012649439.1	2.94e-91	282	5.65e-91	281
VFG001249(gb|NP_249790)	WP_041722699.1	2.11e-89	280	3.39e-89	279
VFG001386(gb|NP_215271)	WP_007693256.1	2.38e-46	151	1.36e-46	151
VFG001386(gb|NP_215271)	WP_007693277.1	1.46e-47	155	9.46e-48	155
VFG001386(gb|NP_215271)	WP_007695571.1	3.49e-46	151	2.03e-46	151
VFG002197(gb|NP_814691)	WP_015918148.1	1.80e-34	126	5.77e-35	127
VFG002440(gb|YP_111528)	WP_007699807.1	3.90e-32	114	2.36e-32	114
VFG002538(gb|YP_110896)	WP_007692356.1	2.49e-17	76.3	1.62e-17	76.3
VFG002542(gb|YP_111575)	WP_012650003.1	1.16e-17	76.6	7.83e-18	76.6
VFG002543(gb|YP_110332)	WP_012649993.1	9.08e-21	85.5	7.08e-17	74.7
VFG011946(gb|NP_282174)	WP_012649439.1	6.64e-90	277	5.86e-88	272
VFG011946(gb|NP_282174)	WP_041722699.1	6.32e-86	270	7.26e-85	266
VFG038205(gb|YP_001844797)	WP_007699714.1	3.22e-18	78.6	2.10e-18	78.6
VFG038205(gb|YP_001844797)	WP_012654946.1	3.97e-17	75.1	2.28e-17	75.5
VFG038219(gb|YP_001845364)	WP_007690220.1	1.54e-54	172	9.79e-55	172
VFG038219(gb|YP_001845364)	WP_007697955.1	4.59e-53	169	2.97e-53	169
VFG038219(gb|YP_001845364)	WP_015917680.1	8.67e-54	171	5.54e-54	171
VFG038219(gb|YP_001845364)	WP_034516749.1	1.66e-55	175	1.08e-55	175
VFG038763(gb|YP_857330)	WP_007693477.1	3.65e-97	298	2.36e-97	298
VFG043345(gb|YP_095788)	WP_037220031.1	4.58e-90	278	2.91e-90	278
VFG044083(gb|NP_250948)	WP_012650246.1	1.06e-71	222	4.98e-71	219
VFG049114(gb|YP_002918199.1)	WP_007690881.1	2.71e-19	84.0	1.80e-19	84.0
VFG049118(gb|YP_002918201.1)	WP_012653176.1	1.84e-25	99.4	1.13e-25	99.4
