# Supplementary material for: Deciphering the functional diversity of DNA-binding transcription factors in Bacteria and Archaea organisms
Source: PLoS One. 2020 Aug 21;15(8):e0237135. doi: 10.1371/journal.pone.0237135 (PMC7446807; doi:10.1371/journal.pone.0237135)
Supplement: S2 File — For each genome, six columns are indicated: Protein_ID derived from VFDB; Protein_ID (genome); e-value, bit score; e-value and bit score. (ZIP) [file pone.0237135.s003.zip › Supplementary_material_S3_TF_virulence/GCF_000214375.1_ASM21437v1_tf_virulence.txt]

VFG000116(gb|NP_254170)	WP_015707961.1	1.76e-103	312	2.49e-101	307
VFG000116(gb|NP_254170)	WP_015709346.1	8.93e-99	300	2.23e-97	297
VFG001214(gb|NP_253237)	WP_015706313.1	4.19e-118	350	4.86e-118	350
VFG001386(gb|NP_215271)	WP_015707523.1	2.74e-26	99.0	2.71e-26	99.0
VFG002197(gb|NP_814691)	WP_015708181.1	1.53e-29	113	1.76e-29	113
VFG002440(gb|YP_111528)	WP_015706931.1	3.20e-20	82.0	3.24e-20	82.0
VFG002440(gb|YP_111528)	WP_015709564.1	4.75e-20	82.0	5.23e-20	82.0
VFG002440(gb|YP_111528)	WP_041611073.1	3.42e-20	82.0	3.55e-20	82.0
VFG038219(gb|YP_001845364)	WP_015709442.1	1.09e-37	129	1.37e-48	157
VFG038397(gb|YP_856376)	WP_015707865.1	4.83e-64	213	5.21e-64	213
VFG038839(gb|YP_858598)	WP_015708803.1	1.93e-59	185	2.07e-59	185
VFG038862(gb|YP_001140283)	WP_015707352.1	2.64e-78	250	3.42e-78	250
VFG049118(gb|YP_002918201.1)	WP_015707265.1	2.34e-30	111	2.57e-30	111
