# Supplementary material for: Deciphering the functional diversity of DNA-binding transcription factors in Bacteria and Archaea organisms
Source: PLoS One. 2020 Aug 21;15(8):e0237135. doi: 10.1371/journal.pone.0237135 (PMC7446807; doi:10.1371/journal.pone.0237135)
Supplement: S2 File — For each genome, six columns are indicated: Protein_ID derived from VFDB; Protein_ID (genome); e-value, bit score; e-value and bit score. (ZIP) [file pone.0237135.s003.zip › Supplementary_material_S3_TF_virulence/GCF_000213805.1_ASM21380v1_tf_virulence.txt]

VFG000116(gb|NP_254170)	WP_013789331.1	0.0	758	0.0	747
VFG000118(gb|NP_253942)	WP_013789529.1	2.16e-70	206	1.93e-70	206
VFG000119(gb|NP_253948)	WP_013789524.1	2.33e-157	434	2.18e-157	434
VFG000167(gb|NP_252917)	WP_013791924.1	9.33e-09	52.4	7.16e-09	52.8
VFG000208(gb|NP_250404)	WP_013791136.1	5.64e-07	47.0	6.03e-07	47.0
VFG001214(gb|NP_253237)	WP_013792898.1	0.0	771	0.0	771
VFG001234(gb|NP_249107)	WP_013792246.1	5.90e-33	118	5.76e-33	118
VFG001248(gb|NP_249788)	WP_013792180.1	0.0	846	0.0	833
VFG001249(gb|NP_249790)	WP_013792178.1	0.0	728	0.0	716
VFG001284(gb|NP_647402)	WP_013789864.1	1.52e-08	49.7	1.67e-08	49.7
VFG001386(gb|NP_215271)	WP_013789402.1	1.15e-47	154	9.91e-48	154
VFG002085(gb|NP_232518)	WP_013789344.1	1.60e-63	213	9.79e-64	213
VFG002197(gb|NP_814691)	WP_013790842.1	1.94e-33	123	3.03e-34	125
VFG002440(gb|YP_111528)	WP_013791526.1	3.10e-33	116	2.77e-33	116
VFG011946(gb|NP_282174)	WP_013793464.1	1.43e-95	291	5.03e-93	285
VFG013496(gb|NP_439840)	WP_013792458.1	2.89e-12	64.3	3.06e-12	64.3
VFG038219(gb|YP_001845364)	WP_013791162.1	3.24e-47	154	3.10e-47	154
VFG038219(gb|YP_001845364)	WP_013793112.1	2.31e-49	159	2.22e-49	159
VFG038862(gb|YP_001140283)	WP_049792763.1	5.41e-128	375	4.91e-128	375
VFG044083(gb|NP_250948)	WP_013793345.1	1.36e-52	172	3.59e-45	152
VFG045470(gb|AAM75247)	WP_013790829.1	1.21e-16	63.9	1.11e-16	63.9
VFG049114(gb|YP_002918199.1)	WP_013791237.1	4.40e-16	74.3	4.12e-16	74.3
VFG049114(gb|YP_002918199.1)	WP_013791740.1	9.77e-16	73.2	9.07e-16	73.2
VFG049114(gb|YP_002918199.1)	WP_013792087.1	2.52e-15	72.0	2.34e-15	72.0
VFG049118(gb|YP_002918201.1)	WP_013789516.1	1.37e-22	90.9	1.22e-22	90.9
