# Supplementary material for: Deciphering the functional diversity of DNA-binding transcription factors in Bacteria and Archaea organisms
Source: PLoS One. 2020 Aug 21;15(8):e0237135. doi: 10.1371/journal.pone.0237135 (PMC7446807; doi:10.1371/journal.pone.0237135)
Supplement: S2 File — For each genome, six columns are indicated: Protein_ID derived from VFDB; Protein_ID (genome); e-value, bit score; e-value and bit score. (ZIP) [file pone.0237135.s003.zip › Supplementary_material_S3_TF_virulence/GCF_000014965.1_ASM1496v1_tf_virulence.txt]

VFG000116(gb|NP_254170)	WP_011699467.1	3.14e-153	439	1.25e-151	436
VFG001214(gb|NP_253237)	WP_011698944.1	9.39e-126	370	9.81e-126	370
VFG001214(gb|NP_253237)	WP_011699909.1	1.36e-121	359	1.41e-121	359
VFG001249(gb|NP_249790)	WP_011697515.1	6.37e-110	331	2.95e-110	332
VFG001249(gb|NP_249790)	WP_011697723.1	2.04e-104	317	1.66e-104	318
VFG001386(gb|NP_215271)	WP_011698860.1	5.06e-52	166	3.05e-59	184
VFG001386(gb|NP_215271)	WP_011699734.1	1.04e-52	167	9.62e-53	167
VFG001386(gb|NP_215271)	WP_041441021.1	1.39e-54	172	1.32e-54	172
VFG002440(gb|YP_111528)	WP_011698521.1	2.93e-32	114	2.88e-32	114
VFG005767(gb|NP_687682)	WP_011698236.1	9.75e-61	188	1.47e-62	193
VFG043345(gb|YP_095788)	WP_011697723.1	2.85e-99	303	1.07e-99	305
VFG043345(gb|YP_095788)	WP_041440808.1	4.08e-99	302	4.35e-99	302
VFG044083(gb|NP_250948)	WP_011698762.1	1.41e-18	81.3	4.67e-14	68.6
VFG049114(gb|YP_002918199.1)	WP_011697763.1	9.97e-11	58.5	9.64e-11	58.5
