# Supplementary material for: Deciphering the functional diversity of DNA-binding transcription factors in Bacteria and Archaea organisms
Source: PLoS One. 2020 Aug 21;15(8):e0237135. doi: 10.1371/journal.pone.0237135 (PMC7446807; doi:10.1371/journal.pone.0237135)
Supplement: S2 File — For each genome, six columns are indicated: Protein_ID derived from VFDB; Protein_ID (genome); e-value, bit score; e-value and bit score. (ZIP) [file pone.0237135.s003.zip › Supplementary_material_S3_TF_virulence/GCF_000698805.1_ASM69880v1_tf_virulence.txt]

WP_004083627.1	VFG001386(gb|NP_215271)	1.47e-46	151	8.08e-47	151
WP_020850932.1	VFG002197(gb|NP_814691)	9.13e-25	100	4.33e-25	100
WP_020851242.1	VFG001214(gb|NP_253237)	1.01e-180	510	0.0	510
WP_020851686.1	VFG000119(gb|NP_253948)	7.58e-63	194	3.77e-63	194
WP_020852038.1	VFG002440(gb|YP_111528)	1.27e-24	94.0	6.52e-25	94.0
WP_020852529.1	VFG044083(gb|NP_250948)	7.19e-24	95.9	5.06e-30	112
WP_020853022.1	VFG001249(gb|NP_249790)	2.22e-93	288	3.32e-94	289
WP_024748922.1	VFG049114(gb|YP_002918199.1)	3.55e-11	60.1	1.69e-11	60.1
