# Supplementary material for: Deciphering the functional diversity of DNA-binding transcription factors in Bacteria and Archaea organisms
Source: PLoS One. 2020 Aug 21;15(8):e0237135. doi: 10.1371/journal.pone.0237135 (PMC7446807; doi:10.1371/journal.pone.0237135)
Supplement: S2 File — For each genome, six columns are indicated: Protein_ID derived from VFDB; Protein_ID (genome); e-value, bit score; e-value and bit score. (ZIP) [file pone.0237135.s003.zip › Supplementary_material_S3_TF_virulence/GCF_000253035.1_ASM25303v1_tf_virulence.txt]

WP_006340752.1	VFG038219(gb|YP_001845364)	6.63e-44	144	4.58e-44	144
WP_013924779.1	VFG001249(gb|NP_249790)	6.72e-114	340	1.88e-115	344
WP_013924779.1	VFG043345(gb|YP_095788)	1.46e-120	357	9.49e-121	357
WP_013925187.1	VFG044083(gb|NP_250948)	6.60e-32	117	1.70e-39	137
