# Supplementary material for: Deciphering the functional diversity of DNA-binding transcription factors in Bacteria and Archaea organisms
Source: PLoS One. 2020 Aug 21;15(8):e0237135. doi: 10.1371/journal.pone.0237135 (PMC7446807; doi:10.1371/journal.pone.0237135)
Supplement: S2 File — For each genome, six columns are indicated: Protein_ID derived from VFDB; Protein_ID (genome); e-value, bit score; e-value and bit score. (ZIP) [file pone.0237135.s003.zip › Supplementary_material_S3_TF_virulence/GCF_001444425.1_ASM144442v1_tf_virulence.txt]

WP_058020636.1	VFG001214(gb|NP_253237)	4.72e-101	306	3.44e-101	306
WP_058020670.1	VFG001214(gb|NP_253237)	9.00e-97	296	5.36e-96	293
WP_058020804.1	VFG002440(gb|YP_111528)	3.67e-32	113	2.97e-32	113
WP_058021163.1	VFG045470(gb|AAM75247)	8.41e-16	62.0	5.82e-16	62.0
WP_058021258.1	VFG038219(gb|YP_001845364)	1.83e-79	236	1.37e-70	213
WP_058021300.1	VFG044083(gb|NP_250948)	3.55e-43	147	4.11e-51	167
WP_058021361.1	VFG000119(gb|NP_253948)	1.10e-31	114	7.65e-32	114
WP_058021786.1	VFG001249(gb|NP_249790)	0.0	532	0.0	548
WP_058022210.1	VFG001386(gb|NP_215271)	6.99e-41	137	5.58e-41	137
WP_058022240.1	VFG001386(gb|NP_215271)	2.55e-41	138	2.15e-41	138
WP_058022342.1	VFG001415(gb|NP_218004)	1.08e-30	114	4.89e-32	117
WP_058022342.1	VFG009553(gb|YP_177876)	1.95e-31	116	1.50e-31	116
WP_058022427.1	VFG000116(gb|NP_254170)	4.21e-97	296	9.46e-98	298
WP_058022427.1	VFG001214(gb|NP_253237)	5.85e-99	301	4.31e-99	301
WP_058022588.1	VFG044083(gb|NP_250948)	2.39e-42	145	9.72e-50	164
WP_058022674.1	VFG049114(gb|YP_002918199.1)	1.01e-18	81.6	7.97e-19	81.6
WP_058023262.1	VFG001248(gb|NP_249788)	0.0	523	0.0	543
