# Supplementary material for: Deciphering the functional diversity of DNA-binding transcription factors in Bacteria and Archaea organisms
Source: PLoS One. 2020 Aug 21;15(8):e0237135. doi: 10.1371/journal.pone.0237135 (PMC7446807; doi:10.1371/journal.pone.0237135)
Supplement: S2 File — For each genome, six columns are indicated: Protein_ID derived from VFDB; Protein_ID (genome); e-value, bit score; e-value and bit score. (ZIP) [file pone.0237135.s003.zip › Supplementary_material_S3_TF_virulence/GCF_000183725.1_ASM18372v1_tf_virulence.txt]

WP_013458876.1	VFG001386(gb|NP_215271)	1.54e-39	133	1.09e-39	133
WP_013459227.1	VFG005767(gb|NP_687682)	1.62e-48	157	5.77e-46	150
WP_013460170.1	VFG002085(gb|NP_232518)	1.33e-70	233	8.59e-71	232
WP_013460327.1	VFG038219(gb|YP_001845364)	1.33e-46	151	9.14e-47	151
WP_013460846.1	VFG038219(gb|YP_001845364)	9.71e-47	151	6.76e-47	151
WP_013460943.1	VFG011946(gb|NP_282174)	5.72e-174	489	2.94e-176	494
WP_041666725.1	VFG038219(gb|YP_001845364)	3.05e-44	145	2.13e-44	145
