# Supplementary material for: Deciphering the functional diversity of DNA-binding transcription factors in Bacteria and Archaea organisms
Source: PLoS One. 2020 Aug 21;15(8):e0237135. doi: 10.1371/journal.pone.0237135 (PMC7446807; doi:10.1371/journal.pone.0237135)
Supplement: S2 File — For each genome, six columns are indicated: Protein_ID derived from VFDB; Protein_ID (genome); e-value, bit score; e-value and bit score. (ZIP) [file pone.0237135.s003.zip › Supplementary_material_S3_TF_virulence/GCF_001543105.1_ASM154310v1_tf_virulence.txt]

WP_060776174.1	VFG002440(gb|YP_111528)	2.38e-19	80.1	8.21e-20	80.1
WP_060776460.1	VFG038219(gb|YP_001845364)	1.38e-56	177	4.65e-57	177
WP_060776616.1	VFG000119(gb|NP_253948)	9.59e-27	100	3.23e-27	100
WP_060776974.1	VFG002197(gb|NP_814691)	2.48e-49	165	8.44e-50	165
WP_060777161.1	VFG005767(gb|NP_687682)	2.38e-51	164	7.79e-52	164
