# Supplementary material for: Deciphering the functional diversity of DNA-binding transcription factors in Bacteria and Archaea organisms
Source: PLoS One. 2020 Aug 21;15(8):e0237135. doi: 10.1371/journal.pone.0237135 (PMC7446807; doi:10.1371/journal.pone.0237135)
Supplement: S2 File — For each genome, six columns are indicated: Protein_ID derived from VFDB; Protein_ID (genome); e-value, bit score; e-value and bit score. (ZIP) [file pone.0237135.s003.zip › Supplementary_material_S3_TF_virulence/GCF_000988565.1_ASM98856v1_tf_virulence.txt]

VFG000116(gb|NP_254170)	WP_046710371.1	7.44e-139	404	2.70e-139	404
VFG000119(gb|NP_253948)	WP_046711806.1	1.45e-34	122	6.38e-35	122
VFG000119(gb|NP_253948)	WP_046715140.1	2.91e-33	119	1.26e-33	119
VFG001214(gb|NP_253237)	WP_046715651.1	4.02e-112	336	3.40e-115	343
VFG001214(gb|NP_253237)	WP_046718388.1	5.35e-119	353	2.28e-119	353
VFG001234(gb|NP_249107)	WP_046712012.1	8.31e-07	47.4	6.97e-07	46.6
VFG001249(gb|NP_249790)	WP_046711351.1	3.95e-113	340	3.58e-111	333
VFG001249(gb|NP_249790)	WP_046714037.1	1.07e-112	338	6.50e-111	333
VFG001386(gb|NP_215271)	WP_046711436.1	1.47e-48	158	5.74e-49	158
VFG002440(gb|YP_111528)	WP_046712635.1	5.20e-29	106	2.05e-29	106
VFG002538(gb|YP_110896)	WP_046714880.1	1.67e-78	234	7.00e-79	234
VFG007177(gb|NP_798078)	WP_046713729.1	4.45e-14	68.9	1.82e-14	68.9
VFG011453(gb|NP_540310)	WP_046717461.1	1.04e-43	154	4.93e-47	162
VFG038219(gb|YP_001845364)	WP_046710428.1	6.34e-59	184	2.70e-59	184
VFG038219(gb|YP_001845364)	WP_046710732.1	9.17e-60	186	3.84e-60	186
VFG038219(gb|YP_001845364)	WP_046715302.1	1.09e-56	178	4.34e-57	178
VFG038397(gb|YP_856376)	WP_046717867.1	1.85e-68	228	8.93e-69	228
VFG038755(gb|YP_857328)	WP_046717478.1	3.97e-102	310	1.55e-100	305
VFG043345(gb|YP_095788)	WP_046711351.1	1.02e-104	317	4.40e-105	317
VFG043345(gb|YP_095788)	WP_046714037.1	2.23e-107	324	9.76e-108	324
VFG043345(gb|YP_095788)	WP_046714441.1	1.08e-103	315	2.32e-108	326
VFG043345(gb|YP_095788)	WP_046717478.1	4.50e-104	315	1.89e-104	315
VFG044083(gb|NP_250948)	WP_046712868.1	1.99e-49	165	4.38e-49	164
VFG045470(gb|AAM75247)	WP_046715820.1	1.50e-11	52.0	6.66e-12	52.0
VFG049114(gb|YP_002918199.1)	WP_046716964.1	2.08e-19	84.7	8.79e-20	84.7
