# Supplementary material for: Deciphering the functional diversity of DNA-binding transcription factors in Bacteria and Archaea organisms
Source: PLoS One. 2020 Aug 21;15(8):e0237135. doi: 10.1371/journal.pone.0237135 (PMC7446807; doi:10.1371/journal.pone.0237135)
Supplement: S2 File — For each genome, six columns are indicated: Protein_ID derived from VFDB; Protein_ID (genome); e-value, bit score; e-value and bit score. (ZIP) [file pone.0237135.s003.zip › Supplementary_material_S3_TF_virulence/GCF_000328705.1_ASM32870v1_tf_virulence.txt]

VFG000119(gb|NP_253948)	WP_041318680.1	6.11e-27	102	3.22e-27	102
VFG001234(gb|NP_249107)	WP_015101450.1	9.30e-24	95.9	5.78e-24	95.9
VFG001386(gb|NP_215271)	WP_041311685.1	1.89e-76	229	8.19e-81	239
VFG001386(gb|NP_215271)	WP_041312645.1	1.93e-78	234	7.03e-84	247
VFG001406(gb|NP_217227)	WP_041312308.1	1.00e-96	280	5.02e-97	280
VFG001415(gb|NP_218004)	WP_041312301.1	1.56e-19	84.3	4.10e-19	82.4
VFG002197(gb|NP_814691)	WP_015100015.1	1.41e-34	127	7.18e-35	127
VFG002440(gb|YP_111528)	WP_015097509.1	1.39e-28	105	6.82e-29	105
VFG002440(gb|YP_111528)	WP_015100389.1	2.54e-30	109	1.20e-30	109
VFG002440(gb|YP_111528)	WP_015105740.1	1.37e-29	107	6.68e-30	107
VFG002440(gb|YP_111528)	WP_015105747.1	2.95e-29	107	1.43e-29	107
VFG002440(gb|YP_111528)	WP_041312603.1	1.61e-28	105	8.04e-29	105
VFG002440(gb|YP_111528)	WP_051076009.1	1.58e-29	107	7.09e-30	107
VFG011510(gb|NP_539426)	WP_015100452.1	1.72e-08	53.1	1.02e-10	59.3
VFG038219(gb|YP_001845364)	WP_015104936.1	1.08e-53	170	5.09e-54	170
VFG044083(gb|NP_250948)	WP_041317890.1	1.77e-38	135	5.43e-37	131
VFG045470(gb|AAM75247)	WP_015097650.1	2.61e-15	61.6	1.46e-15	61.6
VFG049118(gb|YP_002918201.1)	WP_015104469.1	1.35e-36	128	6.21e-37	128
