# Supplementary material for: Deciphering the functional diversity of DNA-binding transcription factors in Bacteria and Archaea organisms
Source: PLoS One. 2020 Aug 21;15(8):e0237135. doi: 10.1371/journal.pone.0237135 (PMC7446807; doi:10.1371/journal.pone.0237135)
Supplement: S2 File — For each genome, six columns are indicated: Protein_ID derived from VFDB; Protein_ID (genome); e-value, bit score; e-value and bit score. (ZIP) [file pone.0237135.s003.zip › Supplementary_material_S3_TF_virulence/GCF_000025485.1_ASM2548v1_tf_virulence.txt]

WP_012969516.1	VFG001386(gb|NP_215271)	1.59e-48	156	1.40e-48	156
WP_012969866.1	VFG002440(gb|YP_111528)	5.36e-16	70.9	4.58e-16	70.9
WP_012970283.1	VFG038755(gb|YP_857328)	3.00e-86	268	2.86e-87	270
WP_012970283.1	VFG043345(gb|YP_095788)	3.18e-90	278	2.54e-90	278
WP_012970398.1	VFG001214(gb|NP_253237)	4.86e-167	474	3.93e-167	474
WP_012970991.1	VFG000116(gb|NP_254170)	2.99e-93	286	4.52e-95	290
WP_012970991.1	VFG011946(gb|NP_282174)	6.95e-93	285	5.36e-95	290
WP_012971088.1	VFG005767(gb|NP_687682)	2.18e-61	190	1.70e-61	190
WP_012971094.1	VFG002440(gb|YP_111528)	1.64e-16	72.0	1.39e-16	72.0
WP_012971760.1	VFG038219(gb|YP_001845364)	1.02e-45	149	8.33e-46	149
WP_012972111.1	VFG038763(gb|YP_857330)	1.11e-124	368	4.40e-122	361
WP_012972111.1	VFG043319(gb|YP_094888)	2.99e-129	379	9.04e-128	375
WP_012972154.1	VFG049114(gb|YP_002918199.1)	1.00e-13	67.4	8.03e-14	67.4
WP_012972163.1	VFG001249(gb|NP_249790)	2.49e-93	288	5.43e-93	287
WP_012972163.1	VFG043345(gb|YP_095788)	1.25e-93	288	1.26e-92	285
WP_043795633.1	VFG044083(gb|NP_250948)	6.40e-17	76.6	1.34e-21	89.7
WP_043795975.1	VFG049118(gb|YP_002918201.1)	1.37e-24	95.9	1.15e-22	90.5
